# Supplementary material for: Bis[4-amino-N-(pyrimidin-2-yl)benzene­sulfonamidato]-κ2 N,N′;κN-aqua­bis­(dimethyl­formamide-κO)cadmium(II) monohydrate
Source: Acta Crystallogr Sect E Struct Rep Online. 2011 May 28;67(Pt 6):m805–6. doi: 10.1107/S1600536811019635 (PMC3120478; doi:10.1107/S1600536811019635)
Supplement: Supplementary file 1 [file e-67-0m805-sup1.cif]

##############################################################################
#                                                                            #
# This CIF contains the data in a paper accepted for publication in          #
# Acta Crystallographica Section E. It conforms to the requirements of       #
# Notes for Authors for Acta Crystallographica Section E, and has been       #
# peer reviewed under the auspices of the IUCr Commission on Journals.       #
#                                                                            #
# Full details of the Crystallographic Information File format               #
# are given in the paper "The Crystallographic Information File (CIF):       #
# a New Standard Archive File for Crystallography" by S. R. Hall, F. H.      #
# Allen and I. D. Brown [Acta Cryst. (1991), A47, 655-685].                  #
#                                                                            #
# The current version of the core CIF dictionary is obtainable from          #
# ftp://ftp.iucr.org/pub/cif_core.dic.                                       #
#                                                                            #
# Software is freely available for graphical display of the structure(s)     #
# in this CIF. For information consult the CIF software page                 #
# http://www.iucr.org/resources/cif/software.                                #
#                                                                            #
# This file may be used for bona fide research purposes within the           #
# scientific community so long as proper attribution is given to the journal # 
# article from which it was obtained.                                        #
#                                                                            #
##############################################################################
data_I
_audit_creation_method     SHELXL97
_chemical_name_systematic
;
Bis[4-amino-<i>N</i>-(pyrimidin-2-
yl)benzenesulfonamidato]-\k^2^<i>N</i>,<i>N</i>';\k<i>N</i>-
aquabis(dimethylformamide-\k<i>O</i>)cadmium(II) monohydrate
;
_chemical_name_common     ?
_chemical_formula_moiety     'C26 H34 Cd N10 O7 S2, H2 O'
_chemical_formula_sum     'C26 H36 Cd N10 O8 S2'
_chemical_formula_iupac     '[Cd (C10 H9 N4 O2 S)2 (C3 H7 N O)2 (H2 O)], H2 O'
_chemical_formula_weight     793.17
_chemical_melting_point     ?
_symmetry_cell_setting     monoclinic
_symmetry_space_group_name_H-M     'P 21/n'
_symmetry_space_group_name_Hall     '-P 2yn'
loop_
    _symmetry_equiv_pos_as_xyz
    'x, y, z'
    '-x+1/2, y+1/2, -z+1/2'
    '-x, -y, -z'
    'x-1/2, -y-1/2, z-1/2'
_cell_length_a     13.9012(3)
_cell_length_b     9.9763(2)
_cell_length_c     23.8147(5)
_cell_angle_alpha     90.00
_cell_angle_beta     103.2030(10)
_cell_angle_gamma     90.00
_cell_volume     3215.38(12)
_cell_formula_units_Z     4
_cell_measurement_reflns_used     7313
_cell_measurement_theta_min     2.91
_cell_measurement_theta_max     27.48
_cell_measurement_temperature     150(2)
_exptl_crystal_description     Block
_exptl_crystal_colour     colourless
_exptl_crystal_size_max     0.10
_exptl_crystal_size_mid     0.10
_exptl_crystal_size_min     0.04
_exptl_crystal_density_diffrn     1.638
_exptl_crystal_density_meas     ?
_exptl_crystal_density_method     'not measured'
_exptl_crystal_F_000     1624
_exptl_absorpt_coefficient_mu     0.873
_exptl_absorpt_correction_type     multi-scan
_exptl_absorpt_process_details     '(SORTAV; Blessing, 1995)'
_exptl_absorpt_correction_T_min     0.918
_exptl_absorpt_correction_T_max     0.966
_exptl_special_details
;
;
_diffrn_ambient_temperature     150(2)
_diffrn_radiation_type     MoK\a
_diffrn_radiation_wavelength     0.71073
_diffrn_radiation_source     'fine-focus sealed tube'
_diffrn_radiation_monochromator     graphite
_diffrn_measurement_device_type     'Nonius KappaCCD'
_diffrn_measurement_method     \w
_diffrn_detector_area_resol_mean     ?
_diffrn_reflns_number     24302
_diffrn_reflns_av_R_equivalents     0.0797
_diffrn_reflns_av_sigmaI/netI     0.0702
_diffrn_reflns_theta_min     3.12
_diffrn_reflns_theta_max     27.46
_diffrn_reflns_theta_full     27.46
_diffrn_measured_fraction_theta_max     0.996
_diffrn_measured_fraction_theta_full     0.996
_diffrn_reflns_limit_h_min     -18
_diffrn_reflns_limit_h_max     17
_diffrn_reflns_limit_k_min     -12
_diffrn_reflns_limit_k_max     12
_diffrn_reflns_limit_l_min     -30
_diffrn_reflns_limit_l_max     30
_diffrn_standards_number     ?
_diffrn_standards_interval_count     ?
_diffrn_standards_interval_time     ?
_diffrn_standards_decay_%     0
_refine_special_details
;
Refinement of <i>F</i>^2^ against ALL reflections. The weighted <i>R</i>-factor
<i>wR</i> and goodness of fit <i>S</i> are based on <i>F</i>^2^, conventional
<i>R</i>-factors <i>R</i> are based on <i>F</i>, with <i>F</i> set to zero for
negative <i>F</i>^2^. The threshold expression of <i>F</i>^2^ >
\s(<i>F</i>^2^) is used only for calculating <i>R</i>-factors(gt) <i>etc</i>.
and is not relevant to the choice of reflections for refinement.
<i>R</i>-factors based on <i>F</i>^2^ are statistically about twice as large
as those based on <i>F</i>, and <i>R</i>- factors based on ALL data will be
even larger.
;
_reflns_number_total     7313
_reflns_number_gt     5720
_reflns_threshold_expression     I>2\s(I)
_refine_ls_structure_factor_coef     Fsqd
_refine_ls_matrix_type     full
_refine_ls_R_factor_all     0.0611
_refine_ls_R_factor_gt     0.0417
_refine_ls_wR_factor_gt     0.0910
_refine_ls_wR_factor_ref     0.0988
_refine_ls_goodness_of_fit_ref     1.027
_refine_ls_restrained_S_all     1.029
_refine_ls_number_reflns     7313
_refine_ls_number_parameters     460
_refine_ls_number_restraints     12
_refine_ls_hydrogen_treatment     mixed
_refine_ls_weighting_scheme     calc
_refine_ls_weighting_details
         'calc w=1/[\s^2^(Fo^2^)+(0.0412P)^2^+1.8016P] where P=(Fo^2^+2Fc^2^)/3'
_atom_sites_solution_hydrogens     geom
_atom_sites_solution_primary     direct
_atom_sites_solution_secondary     difmap
_refine_ls_shift/su_max     0.001
_refine_ls_shift/su_mean     0.000
_refine_diff_density_max     0.632
_refine_diff_density_min     -1.064
_refine_ls_extinction_method     none
_refine_ls_extinction_coef     ?
loop_
    _atom_type_symbol
    _atom_type_description
    _atom_type_scat_dispersion_real
    _atom_type_scat_dispersion_imag
    _atom_type_scat_source
    'C' 'C' 0.0033 0.0016
                         'International Tables Vol C Tables 4.2.6.8 and 6.1.1.4'
    'H' 'H' 0.0000 0.0000
                         'International Tables Vol C Tables 4.2.6.8 and 6.1.1.4'
    'N' 'N' 0.0061 0.0033
                         'International Tables Vol C Tables 4.2.6.8 and 6.1.1.4'
    'O' 'O' 0.0106 0.0060
                         'International Tables Vol C Tables 4.2.6.8 and 6.1.1.4'
    'S' 'S' 0.1246 0.1234
                         'International Tables Vol C Tables 4.2.6.8 and 6.1.1.4'
    'Cd' 'Cd' -0.8075 1.2024
                         'International Tables Vol C Tables 4.2.6.8 and 6.1.1.4'
_computing_data_collection
                    'DENZO (Otwinowski & Minor, 1997) and COLLECT (Hooft, 1998)'
_computing_cell_refinement
                    'DENZO (Otwinowski & Minor, 1997) and COLLECT (Hooft, 1998)'
_computing_data_reduction
                    'DENZO (Otwinowski & Minor, 1997) and COLLECT (Hooft, 1998)'
_computing_structure_solution     'SHELXS97 (Sheldrick, 2008)'
_computing_structure_refinement     'SHELXL97 (Sheldrick, 2008)'
_computing_molecular_graphics     'ORTEP-3 for Windows (Farrugia, 1997)'
_computing_publication_material     'WinGX (Farrugia, 1999)'
loop_
    _atom_site_type_symbol
    _atom_site_label
    _atom_site_fract_x
    _atom_site_fract_y
    _atom_site_fract_z
    _atom_site_U_iso_or_equiv
    _atom_site_adp_type
    _atom_site_calc_flag
    _atom_site_refinement_flags
    _atom_site_occupancy
    _atom_site_symmetry_multiplicity
    _atom_site_disorder_assembly
    _atom_site_disorder_group
    Cd Cd1 0.290291(16) 0.29728(2) 0.034509(9) 0.01727(8) Uani d . 1 1 . .
    S S11 0.33422(5) 0.41881(7) -0.11138(3) 0.01623(16) Uani d . 1 1 . .
    S S21 0.18412(5) 0.12716(7) 0.12871(3) 0.01808(17) Uani d . 1 1 . .
    O O11 0.39815(15) 0.5141(2) -0.07301(9) 0.0205(5) Uani d . 1 1 . .
    O O12 0.38338(16) 0.3485(2) -0.14979(9) 0.0240(5) Uani d . 1 1 . .
    O O21 0.15043(16) 0.1606(2) 0.18039(9) 0.0238(5) Uani d . 1 1 . .
    O O22 0.11094(16) 0.1429(2) 0.07524(9) 0.0272(5) Uani d . 1 1 . .
    N N11 0.29064(18) 0.3272(2) -0.06853(10) 0.0167(5) Uani d . 1 1 . .
    N N12 0.19324(18) 0.1714(2) -0.04169(10) 0.0174(5) Uani d . 1 1 . .
    N N13 0.1916(2) 0.1903(2) -0.14243(11) 0.0216(6) Uani d . 1 1 . .
    N N14 0.0348(2) 0.7936(3) -0.24158(14) 0.0330(7) Uani d D 1 1 . .
    N N21 0.27561(18) 0.2170(2) 0.12076(10) 0.0176(5) Uani d . 1 1 . .
    N N22 0.43358(19) 0.2942(2) 0.14358(11) 0.0197(6) Uani d . 1 1 . .
    N N23 0.38318(19) 0.1370(2) 0.20728(10) 0.0208(6) Uani d . 1 1 . .
    N N24 0.3315(2) -0.4299(3) 0.16052(14) 0.0304(7) Uani d D 1 1 . .
    C C11 0.2235(2) 0.2273(3) -0.08703(12) 0.0169(6) Uani d . 1 1 . .
    C C12 0.1256(2) 0.0745(3) -0.05344(14) 0.0221(7) Uani d . 1 1 . .
    H H12 0.1024 0.0350 -0.0227 0.027 Uiso calc R 1 1 . .
    C C13 0.0887(2) 0.0302(3) -0.10880(14) 0.0247(7) Uani d . 1 1 . .
    H H13 0.0408 -0.0392 -0.1171 0.030 Uiso calc R 1 1 . .
    C C14 0.1249(2) 0.0914(3) -0.15177(14) 0.0251(7) Uani d . 1 1 . .
    H H14 0.1009 0.0615 -0.1903 0.030 Uiso calc R 1 1 . .
    C C15 0.2381(2) 0.5159(3) -0.15305(12) 0.0162(6) Uani d . 1 1 . .
    C C16 0.2380(2) 0.5497(3) -0.20973(13) 0.0210(7) Uani d . 1 1 . .
    H H16 0.2844 0.5095 -0.2283 0.025 Uiso calc R 1 1 . .
    C C17 0.1704(2) 0.6418(3) -0.23916(13) 0.0229(7) Uani d . 1 1 . .
    H H17 0.1718 0.6655 -0.2776 0.028 Uiso calc R 1 1 . .
    C C18 0.1002(2) 0.7003(3) -0.21307(14) 0.0231(7) Uani d . 1 1 . .
    C C19 0.0994(2) 0.6630(3) -0.15630(13) 0.0218(7) Uani d . 1 1 . .
    H H19 0.0509 0.6995 -0.1383 0.026 Uiso calc R 1 1 . .
    C C20 0.1687(2) 0.5733(3) -0.12621(13) 0.0190(6) Uani d . 1 1 . .
    H H20 0.1689 0.5510 -0.0874 0.023 Uiso calc R 1 1 . .
    C C21 0.3658(2) 0.2140(3) 0.15960(12) 0.0169(6) Uani d . 1 1 . .
    C C22 0.5243(2) 0.2924(3) 0.17670(14) 0.0256(7) Uani d . 1 1 . .
    H H22 0.5734 0.3475 0.1665 0.031 Uiso calc R 1 1 . .
    C C23 0.5504(3) 0.2135(3) 0.22563(14) 0.0261(7) Uani d . 1 1 . .
    H H23 0.6159 0.2116 0.2486 0.031 Uiso calc R 1 1 . .
    C C24 0.4763(2) 0.1382(3) 0.23904(13) 0.0252(7) Uani d . 1 1 . .
    H H24 0.4918 0.0838 0.2726 0.030 Uiso calc R 1 1 . .
    C C25 0.2238(2) -0.0401(3) 0.13588(12) 0.0181(6) Uani d . 1 1 . .
    C C26 0.1971(2) -0.1222(3) 0.17657(13) 0.0211(7) Uani d . 1 1 . .
    H H26 0.1548 -0.0888 0.1995 0.025 Uiso calc R 1 1 . .
    C C27 0.2315(2) -0.2522(3) 0.18403(13) 0.0227(7) Uani d . 1 1 . .
    H H27 0.2123 -0.3081 0.2119 0.027 Uiso calc R 1 1 . .
    C C28 0.2945(2) -0.3021(3) 0.15076(14) 0.0207(7) Uani d . 1 1 . .
    C C29 0.3201(2) -0.2190(3) 0.10946(15) 0.0259(7) Uani d . 1 1 . .
    H H29 0.3615 -0.2523 0.0860 0.031 Uiso calc R 1 1 . .
    C C30 0.2860(2) -0.0889(3) 0.10219(13) 0.0240(7) Uani d . 1 1 . .
    H H30 0.3048 -0.0327 0.0743 0.029 Uiso calc R 1 1 . .
    C C1 0.1274(2) 0.4958(3) 0.05636(13) 0.0192(6) Uani d . 1 1 . .
    H H1 0.1262 0.4329 0.0862 0.023 Uiso calc R 1 1 . .
    C C2 0.0778(3) 0.7114(3) 0.01313(16) 0.0313(8) Uani d . 1 1 . .
    H H2A 0.1256 0.6877 -0.0098 0.047 Uiso calc R 1 1 . .
    H H2B 0.0968 0.7970 0.0328 0.047 Uiso calc R 1 1 . .
    H H2C 0.0119 0.7198 -0.0123 0.047 Uiso calc R 1 1 . .
    C C3 0.0160(2) 0.6297(3) 0.09716(14) 0.0282(7) Uani d . 1 1 . .
    H H3A 0.0330 0.7164 0.1161 0.042 Uiso calc R 1 1 . .
    H H3B 0.0281 0.5582 0.1262 0.042 Uiso calc R 1 1 . .
    H H3C -0.0539 0.6295 0.0771 0.042 Uiso calc R 1 1 . .
    C C4 0.4966(2) 0.1672(3) 0.03565(14) 0.0245(7) Uani d . 1 1 . .
    H H4 0.5077 0.2442 0.0145 0.029 Uiso calc R 1 1 . .
    C C5 0.5645(3) -0.0106(4) 0.10096(16) 0.0415(10) Uani d . 1 1 . .
    H H5A 0.4949 -0.0214 0.1022 0.062 Uiso calc R 1 1 . .
    H H5B 0.6044 0.0023 0.1402 0.062 Uiso calc R 1 1 . .
    H H5C 0.5870 -0.0909 0.0841 0.062 Uiso calc R 1 1 . .
    C C6 0.6737(3) 0.1498(4) 0.0652(2) 0.0611(14) Uani d . 1 1 . .
    H H6A 0.6695 0.2336 0.0433 0.092 Uiso calc R 1 1 . .
    H H6B 0.7068 0.0814 0.0469 0.092 Uiso calc R 1 1 . .
    H H6C 0.7115 0.1651 0.1048 0.092 Uiso calc R 1 1 . .
    N N1 0.07654(18) 0.6072(2) 0.05576(10) 0.0199(5) Uani d . 1 1 . .
    N N2 0.5748(2) 0.1044(3) 0.06631(13) 0.0310(7) Uani d . 1 1 . .
    O O1 0.17698(16) 0.4670(2) 0.02063(9) 0.0246(5) Uani d . 1 1 . .
    O O2 0.40965(16) 0.1327(2) 0.03247(9) 0.0232(5) Uani d . 1 1 . .
    O O3 0.39437(17) 0.4831(2) 0.04135(10) 0.0223(5) Uani d D 1 1 . .
    O O4 0.1616(2) 0.4417(3) 0.20345(11) 0.0363(6) Uani d D 1 1 . .
    H H14A -0.016(2) 0.811(4) -0.2316(16) 0.049(14) Uiso d D 1 1 . .
    H H14B 0.030(3) 0.812(4) -0.2758(11) 0.044(13) Uiso d D 1 1 . .
    H H24A 0.355(2) -0.465(3) 0.1372(13) 0.031(11) Uiso d D 1 1 . .
    H H24B 0.295(2) -0.485(3) 0.1728(13) 0.020(9) Uiso d D 1 1 . .
    H H4A 0.157(6) 0.467(7) 0.2366(18) 0.15(3) Uiso d D 1 1 . .
    H H4B 0.157(15) 0.356(3) 0.202(6) 0.50(12) Uiso d D 1 1 . .
    H H3D 0.451(2) 0.478(4) 0.0587(13) 0.040(12) Uiso d D 1 1 . .
    H H3E 0.394(3) 0.499(4) 0.0086(10) 0.041(12) Uiso d D 1 1 . .
loop_
    _atom_site_aniso_label
    _atom_site_aniso_U_11
    _atom_site_aniso_U_22
    _atom_site_aniso_U_33
    _atom_site_aniso_U_12
    _atom_site_aniso_U_13
    _atom_site_aniso_U_23
    Cd1 0.01636(13) 0.01826(13) 0.01795(13) 0.00356(8) 0.00549(9) 0.00285(8)
    S11 0.0137(4) 0.0187(4) 0.0166(4) -0.0014(3) 0.0041(3) 0.0005(3)
    S21 0.0150(4) 0.0191(4) 0.0207(4) 0.0016(3) 0.0053(3) 0.0018(3)
    O11 0.0167(11) 0.0240(11) 0.0202(11) -0.0053(9) 0.0030(9) 0.0005(8)
    O12 0.0208(12) 0.0300(12) 0.0234(12) 0.0021(10) 0.0096(10) -0.0010(9)
    O21 0.0195(12) 0.0241(11) 0.0318(12) 0.0025(9) 0.0141(10) -0.0010(9)
    O22 0.0175(12) 0.0323(12) 0.0290(12) 0.0007(10) -0.0007(10) 0.0057(10)
    N11 0.0156(13) 0.0190(12) 0.0155(12) -0.0018(10) 0.0033(10) -0.0005(9)
    N12 0.0149(13) 0.0171(12) 0.0212(13) 0.0032(10) 0.0063(11) 0.0046(10)
    N13 0.0190(14) 0.0239(14) 0.0212(14) -0.0031(11) 0.0034(11) -0.0034(10)
    N14 0.0244(18) 0.0426(19) 0.0319(18) 0.0101(14) 0.0061(14) 0.0136(14)
    N21 0.0151(13) 0.0211(13) 0.0169(13) -0.0002(10) 0.0043(11) 0.0009(10)
    N22 0.0204(14) 0.0206(13) 0.0185(13) -0.0029(10) 0.0051(11) 0.0017(10)
    N23 0.0212(14) 0.0223(13) 0.0188(13) -0.0014(11) 0.0043(11) 0.0018(10)
    N24 0.0348(18) 0.0231(15) 0.0359(18) 0.0035(13) 0.0137(15) -0.0022(13)
    C11 0.0123(15) 0.0188(15) 0.0191(15) 0.0054(12) 0.0027(12) 0.0008(11)
    C12 0.0175(16) 0.0145(15) 0.0370(19) 0.0036(12) 0.0119(14) 0.0054(13)
    C13 0.0163(17) 0.0195(16) 0.0385(19) -0.0033(13) 0.0067(15) -0.0033(13)
    C14 0.0196(17) 0.0263(17) 0.0276(17) -0.0031(13) 0.0017(14) -0.0060(13)
    C15 0.0131(15) 0.0171(14) 0.0182(15) -0.0031(11) 0.0030(12) 0.0016(11)
    C16 0.0199(17) 0.0241(16) 0.0201(15) -0.0040(13) 0.0070(13) -0.0018(12)
    C17 0.0244(18) 0.0271(17) 0.0171(15) -0.0023(14) 0.0042(14) 0.0026(12)
    C18 0.0211(17) 0.0217(16) 0.0242(17) -0.0053(13) 0.0005(14) 0.0027(12)
    C19 0.0175(16) 0.0259(16) 0.0235(16) 0.0012(13) 0.0078(13) 0.0011(13)
    C20 0.0162(16) 0.0213(15) 0.0197(15) -0.0048(12) 0.0045(13) 0.0026(12)
    C21 0.0199(16) 0.0146(14) 0.0172(15) 0.0032(12) 0.0061(13) -0.0009(11)
    C22 0.0233(18) 0.0260(17) 0.0286(18) -0.0065(13) 0.0081(15) 0.0021(13)
    C23 0.0212(18) 0.0300(18) 0.0259(17) -0.0026(14) 0.0029(14) -0.0010(13)
    C24 0.0275(19) 0.0274(17) 0.0180(16) 0.0005(14) -0.0002(14) 0.0029(13)
    C25 0.0147(15) 0.0188(15) 0.0201(15) -0.0010(12) 0.0030(13) -0.0039(12)
    C26 0.0198(17) 0.0240(16) 0.0221(16) -0.0020(13) 0.0104(13) -0.0018(12)
    C27 0.0253(18) 0.0228(15) 0.0214(16) -0.0033(14) 0.0080(14) 0.0032(13)
    C28 0.0175(16) 0.0169(15) 0.0264(17) -0.0006(12) 0.0025(13) -0.0045(12)
    C29 0.0270(19) 0.0203(16) 0.0350(19) -0.0009(13) 0.0166(15) -0.0055(13)
    C30 0.0270(18) 0.0237(16) 0.0243(16) -0.0041(13) 0.0123(14) 0.0018(13)
    C1 0.0149(15) 0.0208(15) 0.0210(16) 0.0015(12) 0.0019(13) 0.0030(12)
    C2 0.031(2) 0.0256(18) 0.039(2) 0.0124(14) 0.0120(17) 0.0102(14)
    C3 0.0226(18) 0.0338(19) 0.0301(18) 0.0086(14) 0.0099(15) 0.0015(14)
    C4 0.0198(18) 0.0236(16) 0.0318(18) 0.0069(14) 0.0096(15) -0.0019(13)
    C5 0.041(2) 0.042(2) 0.038(2) 0.0222(18) 0.0033(18) 0.0071(17)
    C6 0.017(2) 0.047(2) 0.117(4) 0.0050(18) 0.012(2) -0.016(3)
    N1 0.0162(14) 0.0206(13) 0.0216(13) 0.0038(10) 0.0017(11) 0.0006(10)
    N2 0.0184(15) 0.0265(15) 0.0456(18) 0.0070(12) 0.0022(13) -0.0086(13)
    O1 0.0235(12) 0.0270(12) 0.0243(11) 0.0100(9) 0.0077(10) 0.0027(9)
    O2 0.0184(12) 0.0225(11) 0.0291(12) 0.0036(9) 0.0064(10) 0.0012(9)
    O3 0.0174(13) 0.0292(12) 0.0191(12) -0.0008(10) 0.0020(10) 0.0017(10)
    O4 0.0427(16) 0.0327(14) 0.0338(15) 0.0031(12) 0.0094(13) 0.0016(11)
_geom_special_details
;
All e.s.d.'s (except the e.s.d. in the dihedral angle between two l.s. planes)
are estimated using the full covariance matrix. The cell e.s.d.'s are taken
into account individually in the estimation of e.s.d.'s in distances, angles
and torsion angles; correlations between e.s.d.'s in cell parameters are only
used when they are defined by crystal symmetry. An approximate (isotropic)
treatment of cell e.s.d.'s is used for estimating e.s.d.'s involving l.s.
planes.
;
loop_
    _geom_bond_atom_site_label_1
    _geom_bond_atom_site_label_2
    _geom_bond_site_symmetry_2
    _geom_bond_distance
    _geom_bond_publ_flag
    Cd1 O1 . 2.284(2) y
    Cd1 O2 . 2.343(2) y
    Cd1 O3 . 2.334(2) y
    Cd1 N11 . 2.473(2) y
    Cd1 N12 . 2.361(2) y
    Cd1 N21 . 2.257(2) y
    Cd1 N22 . 2.890(3) y
    S11 O11 . 1.469(2) ?
    S11 O12 . 1.443(2) ?
    S11 N11 . 1.589(2) ?
    S11 C15 . 1.762(3) ?
    S21 O21 . 1.452(2) ?
    S21 O22 . 1.445(2) ?
    S21 N21 . 1.602(3) ?
    S21 C25 . 1.754(3) ?
    N11 C11 . 1.368(4) ?
    N12 C12 . 1.332(4) ?
    N12 C11 . 1.364(4) ?
    N13 C14 . 1.337(4) ?
    N13 C11 . 1.344(4) ?
    N14 C18 . 1.369(4) y
    N14 H14A . 0.81(2) ?
    N14 H14B . 0.82(2) ?
    N21 C21 . 1.379(4) ?
    N22 C22 . 1.326(4) ?
    N22 C21 . 1.355(4) ?
    N23 C24 . 1.342(4) ?
    N23 C21 . 1.346(4) ?
    N24 C28 . 1.375(4) y
    N24 H24A . 0.79(2) ?
    N24 H24B . 0.84(2) ?
    C12 C13 . 1.374(5) ?
    C12 H12 . 0.9500 ?
    C13 C14 . 1.381(4) ?
    C13 H13 . 0.9500 ?
    C14 H14 . 0.9500 ?
    C15 C16 . 1.391(4) ?
    C15 C20 . 1.396(4) ?
    C16 C17 . 1.385(4) ?
    C16 H16 . 0.9500 ?
    C17 C18 . 1.399(5) ?
    C17 H17 . 0.9500 ?
    C18 C19 . 1.405(4) ?
    C19 C20 . 1.388(4) ?
    C19 H19 . 0.9500 ?
    C20 H20 . 0.9500 ?
    C22 C23 . 1.385(5) ?
    C22 H22 . 0.9500 ?
    C23 C24 . 1.369(5) ?
    C23 H23 . 0.9500 ?
    C24 H24 . 0.9500 ?
    C25 C26 . 1.383(4) ?
    C25 C30 . 1.394(4) ?
    C26 C27 . 1.379(4) ?
    C26 H26 . 0.9500 ?
    C27 C28 . 1.400(4) ?
    C27 H27 . 0.9500 ?
    C28 C29 . 1.393(4) ?
    C29 C30 . 1.379(4) ?
    C29 H29 . 0.9500 ?
    C30 H30 . 0.9500 ?
    C1 O1 . 1.245(3) ?
    C1 N1 . 1.316(4) ?
    C1 H1 . 0.9500 ?
    C2 N1 . 1.456(4) ?
    C2 H2A . 0.9800 ?
    C2 H2B . 0.9800 ?
    C2 H2C . 0.9800 ?
    C3 N1 . 1.452(4) ?
    C3 H3A . 0.9800 ?
    C3 H3B . 0.9800 ?
    C3 H3C . 0.9800 ?
    C4 O2 . 1.243(4) ?
    C4 N2 . 1.320(4) ?
    C4 H4 . 0.9500 ?
    C5 N2 . 1.439(5) ?
    C5 H5A . 0.9800 ?
    C5 H5B . 0.9800 ?
    C5 H5C . 0.9800 ?
    C6 N2 . 1.454(5) ?
    C6 H6A . 0.9800 ?
    C6 H6B . 0.9800 ?
    C6 H6C . 0.9800 ?
    O3 H3D . 0.81(2) ?
    O3 H3E . 0.79(2) ?
    O4 H4A . 0.85(3) ?
    O4 H4B . 0.85(3) ?
loop_
    _geom_angle_atom_site_label_1
    _geom_angle_atom_site_label_2
    _geom_angle_atom_site_label_3
    _geom_angle_site_symmetry_1
    _geom_angle_site_symmetry_3
    _geom_angle
    _geom_angle_publ_flag
    N11 Cd1 N12 . . 55.37(8) n
    N11 Cd1 N21 . . 165.24(8) n
    N11 Cd1 N22 . . 137.39(8) n
    N11 Cd1 O1 . . 85.67(8) n
    N11 Cd1 O2 . . 84.38(8) n
    N11 Cd1 O3 . . 80.31(8) n
    N12 Cd1 N21 . . 110.87(8) n
    N12 Cd1 N22 . . 147.24(7) n
    N12 Cd1 O1 . . 91.66(8) n
    N12 Cd1 O2 . . 83.93(8) n
    N12 Cd1 O3 . . 135.44(8) n
    N21 Cd1 N22 . . 50.60(8) n
    N21 Cd1 O1 . . 101.06(8) n
    N21 Cd1 O2 . . 88.97(8) n
    N21 Cd1 O3 . . 113.68(8) n
    N22 Cd1 O1 . . 116.67(7) n
    N22 Cd1 O2 . . 70.44(7) n
    N22 Cd1 O3 . . 69.92(7) n
    O1 Cd1 O2 . . 169.94(7) n
    O1 Cd1 O3 . . 79.49(8) n
    O2 Cd1 O3 . . 97.32(8) n
    O11 S11 O12 . . 113.72(13) ?
    O12 S11 N11 . . 115.62(13) ?
    O11 S11 N11 . . 103.77(12) ?
    O11 S11 C15 . . 105.54(13) ?
    O12 S11 C15 . . 108.57(13) ?
    N11 S11 C15 . . 109.06(13) ?
    O21 S21 O22 . . 115.05(13) ?
    O22 S21 N21 . . 104.66(13) ?
    O21 S21 N21 . . 112.96(13) ?
    O21 S21 C25 . . 106.93(13) ?
    O22 S21 C25 . . 109.36(13) ?
    N21 S21 C25 . . 107.66(13) ?
    C11 N11 S11 . . 123.0(2) ?
    C11 N11 Cd1 . . 94.35(17) ?
    S11 N11 Cd1 . . 142.55(13) ?
    C12 N12 C11 . . 117.4(3) ?
    C12 N12 Cd1 . . 143.1(2) ?
    C11 N12 Cd1 . . 99.53(18) ?
    C14 N13 C11 . . 115.3(3) ?
    C18 N14 H14A . . 122(3) ?
    C18 N14 H14B . . 123(3) ?
    H14A N14 H14B . . 111(3) ?
    C21 N21 S21 . . 122.2(2) ?
    C21 N21 Cd1 . . 111.16(18) ?
    S21 N21 Cd1 . . 123.05(13) ?
    C22 N22 C21 . . 116.9(3) ?
    C22 N22 Cd1 . . 154.3(2) ?
    C21 N22 Cd1 . . 83.03(17) ?
    C24 N23 C21 . . 115.7(3) ?
    C28 N24 H24A . . 120(3) ?
    C28 N24 H24B . . 116(2) ?
    H24A N24 H24B . . 110(3) ?
    N13 C11 N12 . . 124.9(3) ?
    N13 C11 N11 . . 124.3(3) ?
    N12 C11 N11 . . 110.7(2) ?
    N12 C12 C13 . . 121.7(3) ?
    N12 C12 H12 . . 119.1 ?
    C13 C12 H12 . . 119.1 ?
    C12 C13 C14 . . 116.7(3) ?
    C12 C13 H13 . . 121.6 ?
    C14 C13 H13 . . 121.6 ?
    N13 C14 C13 . . 124.0(3) ?
    N13 C14 H14 . . 118.0 ?
    C13 C14 H14 . . 118.0 ?
    C16 C15 C20 . . 119.8(3) ?
    C16 C15 S11 . . 120.8(2) ?
    C20 C15 S11 . . 118.8(2) ?
    C17 C16 C15 . . 120.1(3) ?
    C17 C16 H16 . . 119.9 ?
    C15 C16 H16 . . 119.9 ?
    C16 C17 C18 . . 120.9(3) ?
    C16 C17 H17 . . 119.5 ?
    C18 C17 H17 . . 119.5 ?
    N14 C18 C17 . . 121.1(3) ?
    N14 C18 C19 . . 120.4(3) ?
    C17 C18 C19 . . 118.5(3) ?
    C20 C19 C18 . . 120.7(3) ?
    C20 C19 H19 . . 119.7 ?
    C18 C19 H19 . . 119.7 ?
    C19 C20 C15 . . 119.9(3) ?
    C19 C20 H20 . . 120.0 ?
    C15 C20 H20 . . 120.0 ?
    N23 C21 N22 . . 124.9(3) ?
    N23 C21 N21 . . 122.6(3) ?
    N22 C21 N21 . . 112.5(2) ?
    N22 C22 C23 . . 122.6(3) ?
    N22 C22 H22 . . 118.7 ?
    C23 C22 H22 . . 118.7 ?
    C24 C23 C22 . . 116.3(3) ?
    C24 C23 H23 . . 121.9 ?
    C22 C23 H23 . . 121.9 ?
    N23 C24 C23 . . 123.6(3) ?
    N23 C24 H24 . . 118.2 ?
    C23 C24 H24 . . 118.2 ?
    C26 C25 C30 . . 119.9(3) ?
    C26 C25 S21 . . 120.2(2) ?
    C30 C25 S21 . . 119.9(2) ?
    C27 C26 C25 . . 120.4(3) ?
    C27 C26 H26 . . 119.8 ?
    C25 C26 H26 . . 119.8 ?
    C26 C27 C28 . . 120.3(3) ?
    C26 C27 H27 . . 119.9 ?
    C28 C27 H27 . . 119.9 ?
    N24 C28 C29 . . 121.7(3) ?
    N24 C28 C27 . . 119.5(3) ?
    C29 C28 C27 . . 118.7(3) ?
    C30 C29 C28 . . 120.9(3) ?
    C30 C29 H29 . . 119.6 ?
    C28 C29 H29 . . 119.6 ?
    C29 C30 C25 . . 119.8(3) ?
    C29 C30 H30 . . 120.1 ?
    C25 C30 H30 . . 120.1 ?
    O1 C1 N1 . . 124.6(3) ?
    O1 C1 H1 . . 117.7 ?
    N1 C1 H1 . . 117.7 ?
    N1 C2 H2A . . 109.5 ?
    N1 C2 H2B . . 109.5 ?
    H2A C2 H2B . . 109.5 ?
    N1 C2 H2C . . 109.5 ?
    H2A C2 H2C . . 109.5 ?
    H2B C2 H2C . . 109.5 ?
    N1 C3 H3A . . 109.5 ?
    N1 C3 H3B . . 109.5 ?
    H3A C3 H3B . . 109.5 ?
    N1 C3 H3C . . 109.5 ?
    H3A C3 H3C . . 109.5 ?
    H3B C3 H3C . . 109.5 ?
    O2 C4 N2 . . 124.6(3) ?
    O2 C4 H4 . . 117.7 ?
    N2 C4 H4 . . 117.7 ?
    N2 C5 H5A . . 109.5 ?
    N2 C5 H5B . . 109.5 ?
    H5A C5 H5B . . 109.5 ?
    N2 C5 H5C . . 109.5 ?
    H5A C5 H5C . . 109.5 ?
    H5B C5 H5C . . 109.5 ?
    N2 C6 H6A . . 109.5 ?
    N2 C6 H6B . . 109.5 ?
    H6A C6 H6B . . 109.5 ?
    N2 C6 H6C . . 109.5 ?
    H6A C6 H6C . . 109.5 ?
    H6B C6 H6C . . 109.5 ?
    C1 N1 C3 . . 121.1(3) ?
    C1 N1 C2 . . 121.3(3) ?
    C3 N1 C2 . . 117.7(3) ?
    C4 N2 C5 . . 121.2(3) ?
    C4 N2 C6 . . 120.3(3) ?
    C5 N2 C6 . . 118.5(3) ?
    C1 O1 Cd1 . . 122.91(19) ?
    C4 O2 Cd1 . . 119.23(19) ?
    Cd1 O3 H3D . . 120(3) ?
    Cd1 O3 H3E . . 103(3) ?
    H3D O3 H3E . . 108(3) ?
    H4A O4 H4B . . 108(7) ?
loop_
    _geom_torsion_atom_site_label_1
    _geom_torsion_atom_site_label_2
    _geom_torsion_atom_site_label_3
    _geom_torsion_atom_site_label_4
    _geom_torsion_site_symmetry_1
    _geom_torsion_site_symmetry_2
    _geom_torsion_site_symmetry_3
    _geom_torsion_site_symmetry_4
    _geom_torsion
    _geom_torsion_publ_flag
    O12 S11 N11 C11 . . . . -57.5(3) ?
    O11 S11 N11 C11 . . . . 177.3(2) ?
    C15 S11 N11 C11 . . . . 65.2(3) ?
    O12 S11 N11 Cd1 . . . . 127.7(2) ?
    O11 S11 N11 Cd1 . . . . 2.5(3) ?
    C15 S11 N11 Cd1 . . . . -109.6(2) ?
    N21 Cd1 N11 C11 . . . . 22.0(4) ?
    O1 Cd1 N11 C11 . . . . -95.87(17) ?
    O3 Cd1 N11 C11 . . . . -175.93(18) ?
    O2 Cd1 N11 C11 . . . . 85.64(17) ?
    N12 Cd1 N11 C11 . . . . -0.85(15) ?
    N22 Cd1 N11 C11 . . . . 138.50(15) ?
    N21 Cd1 N11 S11 . . . . -162.3(3) ?
    O1 Cd1 N11 S11 . . . . 79.8(2) ?
    O3 Cd1 N11 S11 . . . . -0.3(2) ?
    O2 Cd1 N11 S11 . . . . -98.7(2) ?
    N12 Cd1 N11 S11 . . . . 174.8(3) ?
    N22 Cd1 N11 S11 . . . . -45.9(3) ?
    N21 Cd1 N12 C12 . . . . 7.3(3) ?
    O1 Cd1 N12 C12 . . . . -95.2(3) ?
    O3 Cd1 N12 C12 . . . . -171.8(3) ?
    O2 Cd1 N12 C12 . . . . 93.9(3) ?
    N11 Cd1 N12 C12 . . . . -178.8(4) ?
    N22 Cd1 N12 C12 . . . . 55.8(4) ?
    N21 Cd1 N12 C11 . . . . -173.05(16) ?
    O1 Cd1 N12 C11 . . . . 84.45(17) ?
    O3 Cd1 N12 C11 . . . . 7.8(2) ?
    O2 Cd1 N12 C11 . . . . -86.48(17) ?
    N11 Cd1 N12 C11 . . . . 0.87(15) ?
    N22 Cd1 N12 C11 . . . . -124.55(18) ?
    O22 S21 N21 C21 . . . . -171.0(2) ?
    O21 S21 N21 C21 . . . . 63.2(3) ?
    C25 S21 N21 C21 . . . . -54.7(3) ?
    O22 S21 N21 Cd1 . . . . -14.09(18) ?
    O21 S21 N21 Cd1 . . . . -139.98(14) ?
    C25 S21 N21 Cd1 . . . . 102.20(16) ?
    O1 Cd1 N21 C21 . . . . -125.84(18) ?
    O3 Cd1 N21 C21 . . . . -42.6(2) ?
    O2 Cd1 N21 C21 . . . . 54.96(18) ?
    N12 Cd1 N21 C21 . . . . 138.07(17) ?
    N11 Cd1 N21 C21 . . . . 118.0(3) ?
    N22 Cd1 N21 C21 . . . . -10.30(15) ?
    O1 Cd1 N21 S21 . . . . 75.04(16) ?
    O3 Cd1 N21 S21 . . . . 158.30(13) ?
    O2 Cd1 N21 S21 . . . . -104.16(15) ?
    N12 Cd1 N21 S21 . . . . -21.05(18) ?
    N11 Cd1 N21 S21 . . . . -41.1(4) ?
    N22 Cd1 N21 S21 . . . . -169.4(2) ?
    N21 Cd1 N22 C22 . . . . 152.7(5) ?
    O1 Cd1 N22 C22 . . . . -125.0(4) ?
    O3 Cd1 N22 C22 . . . . -58.7(4) ?
    O2 Cd1 N22 C22 . . . . 47.2(4) ?
    N12 Cd1 N22 C22 . . . . 87.8(5) ?
    N11 Cd1 N22 C22 . . . . -10.1(5) ?
    N21 Cd1 N22 C21 . . . . 9.83(15) ?
    O1 Cd1 N22 C21 . . . . 92.09(16) ?
    O3 Cd1 N22 C21 . . . . 158.45(17) ?
    O2 Cd1 N22 C21 . . . . -95.66(16) ?
    N12 Cd1 N22 C21 . . . . -55.1(2) ?
    N11 Cd1 N22 C21 . . . . -153.00(15) ?
    C14 N13 C11 N12 . . . . 0.3(4) ?
    C14 N13 C11 N11 . . . . -179.3(3) ?
    C12 N12 C11 N13 . . . . -1.3(4) ?
    Cd1 N12 C11 N13 . . . . 179.0(2) ?
    C12 N12 C11 N11 . . . . 178.4(2) ?
    Cd1 N12 C11 N11 . . . . -1.4(2) ?
    S11 N11 C11 N13 . . . . 4.1(4) ?
    Cd1 N11 C11 N13 . . . . -179.1(3) ?
    S11 N11 C11 N12 . . . . -175.53(19) ?
    Cd1 N11 C11 N12 . . . . 1.3(2) ?
    C11 N12 C12 C13 . . . . 1.2(4) ?
    Cd1 N12 C12 C13 . . . . -179.2(2) ?
    N12 C12 C13 C14 . . . . -0.3(4) ?
    C11 N13 C14 C13 . . . . 0.7(4) ?
    C12 C13 C14 N13 . . . . -0.8(5) ?
    O12 S11 C15 C16 . . . . -20.0(3) ?
    O11 S11 C15 C16 . . . . 102.3(2) ?
    N11 S11 C15 C16 . . . . -146.8(2) ?
    O12 S11 C15 C20 . . . . 168.3(2) ?
    O11 S11 C15 C20 . . . . -69.5(2) ?
    N11 S11 C15 C20 . . . . 41.5(3) ?
    C20 C15 C16 C17 . . . . 1.2(4) ?
    S11 C15 C16 C17 . . . . -170.5(2) ?
    C15 C16 C17 C18 . . . . -1.2(5) ?
    C16 C17 C18 N14 . . . . 178.5(3) ?
    C16 C17 C18 C19 . . . . -0.3(4) ?
    N14 C18 C19 C20 . . . . -176.9(3) ?
    C17 C18 C19 C20 . . . . 2.0(4) ?
    C18 C19 C20 C15 . . . . -2.1(4) ?
    C16 C15 C20 C19 . . . . 0.5(4) ?
    S11 C15 C20 C19 . . . . 172.3(2) ?
    C24 N23 C21 N22 . . . . -2.8(4) ?
    C24 N23 C21 N21 . . . . 175.9(3) ?
    C22 N22 C21 N23 . . . . 2.3(4) ?
    Cd1 N22 C21 N23 . . . . 165.3(3) ?
    C22 N22 C21 N21 . . . . -176.5(3) ?
    Cd1 N22 C21 N21 . . . . -13.5(2) ?
    S21 N21 C21 N23 . . . . -1.0(4) ?
    Cd1 N21 C21 N23 . . . . -160.3(2) ?
    S21 N21 C21 N22 . . . . 177.9(2) ?
    Cd1 N21 C21 N22 . . . . 18.6(3) ?
    C21 N22 C22 C23 . . . . -0.2(4) ?
    Cd1 N22 C22 C23 . . . . -138.0(4) ?
    N22 C22 C23 C24 . . . . -1.3(5) ?
    C21 N23 C24 C23 . . . . 1.1(4) ?
    C22 C23 C24 N23 . . . . 0.8(5) ?
    O22 S21 C25 C26 . . . . -109.1(3) ?
    O21 S21 C25 C26 . . . . 16.0(3) ?
    N21 S21 C25 C26 . . . . 137.7(2) ?
    O22 S21 C25 C30 . . . . 73.6(3) ?
    O21 S21 C25 C30 . . . . -161.2(2) ?
    N21 S21 C25 C30 . . . . -39.5(3) ?
    C30 C25 C26 C27 . . . . -0.1(5) ?
    S21 C25 C26 C27 . . . . -177.3(2) ?
    C25 C26 C27 C28 . . . . 0.5(5) ?
    C26 C27 C28 N24 . . . . 177.1(3) ?
    C26 C27 C28 C29 . . . . -1.2(5) ?
    N24 C28 C29 C30 . . . . -176.9(3) ?
    C27 C28 C29 C30 . . . . 1.5(5) ?
    C28 C29 C30 C25 . . . . -1.0(5) ?
    C26 C25 C30 C29 . . . . 0.3(5) ?
    S21 C25 C30 C29 . . . . 177.6(2) ?
    O1 C1 N1 C3 . . . . 176.4(3) ?
    O1 C1 N1 C2 . . . . -2.7(5) ?
    O2 C4 N2 C5 . . . . -1.9(5) ?
    O2 C4 N2 C6 . . . . 177.5(3) ?
    N1 C1 O1 Cd1 . . . . 165.9(2) ?
    N21 Cd1 O1 C1 . . . . 1.1(2) ?
    O3 Cd1 O1 C1 . . . . -111.2(2) ?
    O2 Cd1 O1 C1 . . . . 176.5(4) ?
    N12 Cd1 O1 C1 . . . . 112.7(2) ?
    N11 Cd1 O1 C1 . . . . 167.8(2) ?
    N22 Cd1 O1 C1 . . . . -50.2(2) ?
    N2 C4 O2 Cd1 . . . . 138.8(3) ?
    N21 Cd1 O2 C4 . . . . -113.0(2) ?
    O1 Cd1 O2 C4 . . . . 71.6(5) ?
    O3 Cd1 O2 C4 . . . . 0.8(2) ?
    N12 Cd1 O2 C4 . . . . 135.9(2) ?
    N11 Cd1 O2 C4 . . . . 80.2(2) ?
    N22 Cd1 O2 C4 . . . . -64.8(2) ?
loop_
    _geom_hbond_atom_site_label_D
    _geom_hbond_atom_site_label_H
    _geom_hbond_atom_site_label_A
    _geom_hbond_site_symmetry_A
    _geom_hbond_distance_DH
    _geom_hbond_distance_HA
    _geom_hbond_distance_DA
    _geom_hbond_angle_DHA
    N14 H14B O12 2_554 0.82(2) 2.39(3) 3.104(4) 146(4)
    N14 H14A O21 3_565 0.81(2) 2.47(2) 3.267(4) 167(4)
    N24 H24B O4 1_545 0.84(2) 2.27(2) 3.061(4) 157(3)
    N24 H24A O3 1_545 0.79(2) 2.52(2) 3.272(4) 160(3)
    O3 H3E O11 . 0.79(2) 1.97(2) 2.754(3) 172(4)
    O3 H3D O11 3_665 0.81(2) 2.04(3) 2.810(3) 159(3)
    O4 H4B O21 . 0.85(3) 2.02(4) 2.855(3) 166(12)
    O4 H4A N23 2 0.85(3) 2.30(5) 3.051(4) 148(7)
data_global
_journal_date_recd_electronic     2011-05-21
_journal_date_accepted     2011-05-24
_journal_name_full     'Acta Crystallographica, Section E'
_journal_year     2011
_journal_volume     67
_journal_issue      6
_journal_page_first     m805
_journal_page_last     m806
_journal_paper_category     QM
_journal_coeditor_code     HB5888
_publ_contact_author_name     'Dr. G. M. Golzar Hossain'
_publ_contact_author_address
;
 Department of Chemistry
 University of Dhaka
 Dhaka-1000
 Bangladesh
;
_publ_contact_author_email     acsbd@yahoo.com
_publ_contact_author_fax     '+880-2-8615583'
_publ_contact_author_phone     '+880-1733-149898'
_publ_section_title
;\
Bis[4-amino-<i>N</i>-(pyrimidin-2-yl)benzenesulfonamidato]-\k^2^<i>N</i>,\
<i>N</i>';\k<i>N</i>-aquabis(dimethylformamide-\k<i>O</i>)cadmium(II)
monohydrate
;
loop_
    _publ_author_name
    _publ_author_address
    'Hossain, G. M. Golzar'
;
Department of Chemistry
University of Dhaka
Dhaka 1000
Bangladesh
;
