# Supplementary material for: Bis[4-amino-N-(pyrimidin-2-yl)benzene­sulfonamidato]-κ2 N,N′;κN-aqua­bis­(dimethyl­formamide-κO)cadmium(II) monohydrate
Source: Acta Crystallogr Sect E Struct Rep Online. 2011 May 28;67(Pt 6):m805–6. doi: 10.1107/S1600536811019635 (PMC3120478; doi:10.1107/S1600536811019635)
Supplement: Supplementary file 2 [file e-67-0m805-Isup2.hkl]

# 
# h,k,l, Fc-squared, Fo-squared, sigma(Fo-squared) and status flag 
# 
data_I
_shelx_title ' s92 in P 21/n' 
_shelx_refln_list_code          4 
_shelx_F_calc_maximum      317.46 
_exptl_crystal_F_000      1624.00 
_reflns_d_resolution_high  0.7705 
 
loop_ 
 _symmetry_equiv_pos_as_xyz 
 'x, y, z' 
 '-x+1/2, y+1/2, -z+1/2' 
 '-x, -y, -z' 
 'x-1/2, -y-1/2, z-1/2' 
 
_cell_length_a    13.9012 
_cell_length_b     9.9763 
_cell_length_c    23.8147 
_cell_angle_alpha  90.000 
_cell_angle_beta  103.203 
_cell_angle_gamma  90.000 
 
_shelx_F_squared_multiplier     1.000 
 
loop_ 
 _refln_index_h 
 _refln_index_k 
 _refln_index_l 
 _refln_F_squared_calc 
 _refln_F_squared_meas 
 _refln_F_squared_sigma 
 _refln_observed_status 
   4   0   0     5316.41     6120.05    259.88 o 
   6   0   0     1078.50      841.49     95.33 o 
   8   0   0    10595.32    11247.30    371.55 o 
  10   0   0    21006.22    21828.44    854.24 o 
  12   0   0     2145.77     2162.35    184.33 o 
  14   0   0      318.82      224.78     94.15 o 
  16   0   0     1063.86     1153.63    155.64 o 
   2   1   0    11862.63    12194.37    297.11 o 
   3   1   0    22742.07    22727.28    567.63 o 
   4   1   0      258.13      369.77     21.62 o 
   5   1   0      737.56      660.40     36.74 o 
   6   1   0    11354.72    11339.65    303.61 o 
   7   1   0      604.01      688.77     45.06 o 
   8   1   0    18286.75    18896.23    440.72 o 
   9   1   0     1427.32     1512.04     78.35 o 
  10   1   0     7335.53     7850.89    260.55 o 
  11   1   0       90.27      116.88     36.33 o 
  12   1   0      937.85     1019.79    120.27 o 
  13   1   0     2060.31     1869.08    262.92 o 
  14   1   0      238.32      348.22    107.39 o 
  15   1   0        1.97      -84.83     84.83 o 
  16   1   0     1474.92     1232.18    225.67 o 
  17   1   0      255.61      144.96    177.71 o 
   0   2   0    25168.40    23033.23    679.80 o 
   1   2   0      777.49      875.17     24.82 o 
   2   2   0     6055.01     6079.51    173.98 o 
   3   2   0    23634.47    24930.48    616.14 o 
   4   2   0    29411.58    30375.79    740.26 o 
   5   2   0     1591.53     1656.54     54.13 o 
   6   2   0        6.87        3.95     23.75 o 
   7   2   0     2208.83     2671.90     83.03 o 
   8   2   0     3272.14     3618.71    131.18 o 
   9   2   0      728.39      777.97     64.69 o 
  10   2   0     6068.29     6104.26    247.06 o 
  11   2   0       17.77       46.56     28.91 o 
  12   2   0    11039.20    11729.60    433.63 o 
  13   2   0     4687.39     4263.29    238.57 o 
  14   2   0     5041.74     4880.09    344.19 o 
  15   2   0     1363.79     1366.07    144.36 o 
  16   2   0      749.78      524.98    272.15 o 
  17   2   0     1585.50     1268.69    205.66 o 
   1   3   0      216.81      195.44     30.66 o 
   2   3   0     7905.41     7448.49    197.73 o 
   3   3   0    30600.64    29622.29    852.10 o 
   4   3   0     4183.64     3994.56    214.20 o 
   5   3   0    46699.23    47915.70    991.33 o 
   6   3   0     2417.27     2310.55     74.19 o 
   7   3   0     8705.05     9343.82    232.78 o 
   8   3   0     7310.26     7631.64    275.78 o 
   9   3   0      364.53      366.79     40.59 o 
  10   3   0     1685.30     1637.33     81.09 o 
  11   3   0     2007.37     2095.35    115.93 o 
  12   3   0       89.01      105.39     80.22 o 
  13   3   0     1902.36     1643.21    114.01 o 
  14   3   0     1786.43     1576.26    132.02 o 
  15   3   0     3593.91     3333.01    323.64 o 
  16   3   0     1329.13     1297.16    157.48 o 
  17   3   0      721.33      779.12    126.00 o 
   0   4   0       29.97       20.20     27.52 o 
   1   4   0     1078.87      809.88     89.27 o 
   2   4   0     2448.16     2485.98    196.83 o 
   3   4   0     4077.22     3436.18     99.27 o 
   4   4   0     8528.19     9384.40    215.44 o 
   5   4   0     6736.34     6384.94    133.96 o 
   6   4   0     7753.75     7690.59    216.69 o 
   7   4   0      107.40      136.75     34.69 o 
   8   4   0      583.65      624.24     38.85 o 
   9   4   0     1508.87     1554.27     79.99 o 
  10   4   0       52.57       69.05     35.60 o 
  11   4   0     4025.42     4341.57    187.12 o 
  12   4   0     2230.15     2046.65    149.84 o 
  13   4   0     6040.48     6494.25    268.86 o 
  14   4   0     1375.58     1547.52    362.29 o 
  15   4   0      250.06      164.15     84.01 o 
  16   4   0      916.17      852.11    150.62 o 
   1   5   0     3088.62     2224.84    356.97 o 
   2   5   0      568.79      639.94     25.40 o 
   3   5   0      343.71      366.78     17.43 o 
   4   5   0     3287.84     3613.61    123.69 o 
   5   5   0     8114.64     7905.49    482.17 o 
   6   5   0     1683.47     1540.86     52.65 o 
   7   5   0    22725.85    23104.45    591.04 o 
   8   5   0        7.09       45.10     20.05 o 
   9   5   0     9997.98    10381.90    382.41 o 
  10   5   0      197.91       96.22     33.44 o 
  11   5   0      627.83      645.15     53.89 o 
  12   5   0      564.66      425.07     70.60 o 
  13   5   0       31.08       47.29     72.10 o 
  14   5   0       27.89      -91.68     95.03 o 
  15   5   0     1486.21     1494.28    141.15 o 
  16   5   0      290.29      264.21    194.18 o 
   0   6   0     4678.88     2062.56   1290.32 o 
   1   6   0    14922.72    12532.36    928.78 o 
   2   6   0      117.97       90.74     26.23 o 
   3   6   0     1358.43     1023.40    122.08 o 
   4   6   0       35.52       95.23     25.48 o 
   5   6   0       12.77       35.82     15.04 o 
   6   6   0      858.40      767.82     35.40 o 
   7   6   0     4384.48     4667.53    133.10 o 
   8   6   0       49.98       77.91     26.87 o 
   9   6   0     3501.02     3476.38    212.74 o 
  10   6   0     4941.28     4684.72    327.62 o 
  11   6   0     3480.68     3431.00    167.79 o 
  12   6   0     1454.19     1333.62     98.59 o 
  13   6   0     1038.67     1025.11     91.15 o 
  14   6   0        8.59       35.88     93.14 o 
  15   6   0      276.96      500.03    168.73 o 
   1   7   0     1227.43     1352.97     59.40 o 
   2   7   0       68.33       91.39     21.58 o 
   3   7   0      660.02      678.68     39.11 o 
   4   7   0      318.81      223.71     39.30 o 
   5   7   0     7997.31     8251.38    350.62 o 
   6   7   0     2324.43     2353.87     78.49 o 
   7   7   0     1966.80     2055.94    112.47 o 
   8   7   0     2986.31     2955.48    103.10 o 
   9   7   0     1097.37     1058.23     59.37 o 
  10   7   0     1600.46     1420.22     92.80 o 
  11   7   0      804.58      748.78     76.14 o 
  12   7   0       96.14       67.56     68.41 o 
  13   7   0      161.05      262.42    120.85 o 
  14   7   0      594.07      627.92    185.80 o 
   0   8   0     3255.86     3682.10    425.94 o 
   1   8   0     4742.88     3822.83    431.86 o 
   2   8   0     4961.24     5202.64    166.24 o 
   3   8   0      516.59      563.03     41.45 o 
   4   8   0     1493.29     1543.41     60.96 o 
   5   8   0      389.00      280.09     66.47 o 
   6   8   0     1132.56      921.55     50.40 o 
   7   8   0     1036.32      920.89     57.38 o 
   8   8   0     1154.93     1187.62     65.27 o 
   9   8   0     1025.99     1071.79     64.31 o 
  10   8   0      142.17      175.71     78.78 o 
  11   8   0      173.14      169.60    104.74 o 
  12   8   0     1513.56     1454.07    140.11 o 
  13   8   0      103.37      118.68     81.38 o 
   1   9   0       40.67       36.13     13.52 o 
   2   9   0     2657.88     3080.91    195.95 o 
   3   9   0      120.12      145.33     22.62 o 
   4   9   0     5627.36     6625.61    258.84 o 
   5   9   0     2306.88     2424.24     76.50 o 
   6   9   0     2777.61     2751.92    157.17 o 
   7   9   0      285.12      227.63    140.59 o 
   8   9   0      543.39      399.77    115.33 o 
   9   9   0      336.05      450.45    125.93 o 
  10   9   0      687.40      637.71    136.66 o 
  11   9   0       32.17      100.15     69.70 o 
  12   9   0        8.51      105.00     79.12 o 
   0  10   0     6371.38     6613.00    558.98 o 
   1  10   0      394.06      443.51    117.64 o 
   2  10   0     1553.43     1592.77     95.30 o 
   3  10   0       48.21       33.84     27.64 o 
   4  10   0      836.25     1026.17     71.71 o 
   5  10   0        0.51       -3.74     15.22 o 
   6  10   0      312.56      414.21     55.74 o 
   7  10   0        6.29        7.41     29.79 o 
   8  10   0     1818.53     1895.28    442.80 o 
   9  10   0        7.97       57.31     66.35 o 
  10  10   0     1563.07     1571.97    247.29 o 
  11  10   0      140.07       14.60    109.61 o 
   1  11   0      326.97      369.94     38.88 o 
   2  11   0      526.80      621.56    181.24 o 
   3  11   0      639.51      768.26     97.34 o 
   4  11   0      564.16      652.63     97.16 o 
   5  11   0      137.01      127.76     68.26 o 
   6  11   0     1519.43     1734.97    441.47 o 
   7  11   0      142.50      185.34    197.86 o 
   8  11   0     2354.21     2809.78    276.86 o 
   9  11   0       95.42       22.37    100.70 o 
   0  12   0     3489.29     3863.67    397.19 o 
   1  12   0      859.96      897.23    145.44 o 
   2  12   0     1020.36     1214.53    213.01 o 
   3  12   0      156.21      176.24    158.88 o 
   4  12   0     1575.58     1760.01    157.11 o 
   5  12   0        5.29      -58.76     58.76 o 
   6  12   0      249.18       84.01     69.61 o 
 -17   0   1     5337.58     4914.32    616.68 o 
 -13   0   1     3099.26     2790.95    249.20 o 
 -11   0   1     3555.98     3376.38    180.75 o 
  -9   0   1    11146.54    11408.50    426.12 o 
  -7   0   1    26422.74    27462.95    904.54 o 
  -5   0   1    25395.83    25388.21    809.25 o 
  -3   0   1     1787.00     1699.29     73.43 o 
   3   0   1    28217.64    28084.05   1088.54 o 
   5   0   1     4378.83     4025.62    145.64 o 
   7   0   1     9236.89     9829.16    313.02 o 
   9   0   1     3243.38     3799.39    150.58 o 
  11   0   1       15.15       62.39     48.78 o 
  13   0   1      756.88      812.63    160.05 o 
  15   0   1     1631.55     1846.51    209.48 o 
  17   0   1     1080.40      862.94    234.20 o 
 -17   1   1      948.04      524.04    332.91 o 
 -16   1   1      350.06      311.98     99.43 o 
 -15   1   1     3838.43     3949.96    304.39 o 
 -14   1   1        9.23       54.19     63.64 o 
 -13   1   1     4372.90     4393.29    236.82 o 
 -12   1   1      140.34       82.39     45.08 o 
 -11   1   1     3146.94     3273.60    140.27 o 
 -10   1   1      546.51      537.48     44.57 o 
  -9   1   1      346.12      372.61     34.21 o 
  -8   1   1      568.30      638.33     41.58 o 
  -7   1   1     2650.65     3276.89    134.75 o 
  -6   1   1      590.83      672.55     59.24 o 
  -5   1   1       94.64      118.40     27.56 o 
  -4   1   1      958.96     1111.86     55.34 o 
  -3   1   1     1833.08     1828.06     69.18 o 
  -2   1   1      943.17     1051.77     38.03 o 
   2   1   1     4418.88     4135.40    106.50 o 
   3   1   1    43776.04    43744.34   1073.22 o 
   4   1   1     4315.72     4540.60    129.66 o 
   5   1   1     1222.78     1382.54     55.34 o 
   6   1   1     6009.15     6393.00    150.36 o 
   7   1   1     5696.41     5624.83    167.51 o 
   8   1   1      609.31      593.44     55.33 o 
   9   1   1    14236.08    15295.67    427.97 o 
  10   1   1      393.89      421.54     42.14 o 
  11   1   1    18156.09    19007.81    673.59 o 
  12   1   1       58.38        1.63     52.34 o 
  13   1   1     6597.73     5987.07    585.35 o 
  14   1   1       35.58       30.16     96.80 o 
  15   1   1        4.74       20.50     66.05 o 
  16   1   1     1033.79      868.30    119.06 o 
  17   1   1      161.94      205.29    112.42 o 
 -17   2   1     1104.06      658.98    194.04 o 
 -16   2   1       50.65       -9.42     70.53 o 
 -15   2   1     1176.41      956.90    128.37 o 
 -14   2   1        0.31       71.99     71.89 o 
 -13   2   1       57.02       86.32     59.53 o 
 -12   2   1       14.72       28.19     41.72 o 
 -11   2   1      885.35      889.34    104.34 o 
 -10   2   1      114.69      131.62     45.68 o 
  -9   2   1     5448.59     5492.60    162.00 o 
  -8   2   1     3877.24     4033.85    122.98 o 
  -7   2   1     1522.35     1354.12     51.61 o 
  -6   2   1     2194.99     2479.61     72.87 o 
  -5   2   1    20420.30    21372.56    487.29 o 
  -4   2   1    10280.66     9917.93    222.51 o 
  -3   2   1     3319.92     3421.95     98.73 o 
  -2   2   1    26154.42    24824.79    558.18 o 
  -1   2   1     1470.40     1394.26     76.59 o 
   0   2   1     3984.40     3820.07     79.21 o 
   1   2   1     9742.23     9419.04    284.38 o 
   2   2   1    84670.59    74156.26   2430.02 o 
   3   2   1    23037.23    22745.68    660.67 o 
   4   2   1    23136.62    23596.92    550.88 o 
   5   2   1    29242.15    30896.37    746.27 o 
   6   2   1    18228.60    19409.81    429.92 o 
   7   2   1    12334.04    12788.96    418.14 o 
   8   2   1     2272.29     2630.55    105.47 o 
   9   2   1     2956.70     3157.43    141.16 o 
  10   2   1      305.06      347.93     37.10 o 
  11   2   1     3655.40     3601.35    165.62 o 
  12   2   1      895.22      804.92     90.41 o 
  13   2   1      281.40      270.02     85.43 o 
  14   2   1     1251.61     1175.69    231.26 o 
  15   2   1     2982.02     2883.36    243.83 o 
  16   2   1      454.49      642.77    108.97 o 
  17   2   1      597.26      646.36    143.22 o 
 -17   3   1       63.85        9.63    145.34 o 
 -16   3   1     2120.99     2225.26    216.69 o 
 -15   3   1     1071.13     1186.11    384.98 o 
 -14   3   1     7821.66     8107.38    415.27 o 
 -13   3   1     2928.74     2750.36    269.97 o 
 -12   3   1     6452.65     6742.77    316.64 o 
 -11   3   1     1621.52     1533.24     75.91 o 
 -10   3   1     6282.32     6760.41    191.28 o 
  -9   3   1     5707.78     6100.87    207.04 o 
  -8   3   1      790.00      769.75     87.31 o 
  -7   3   1      144.91      219.48     24.97 o 
  -6   3   1     2247.53     2201.64     73.82 o 
  -5   3   1    35952.92    38695.52    882.09 o 
  -4   3   1    25609.75    24656.65    474.67 o 
  -3   3   1    62384.39    60043.54   1159.68 o 
  -2   3   1     5705.00     5026.15    121.01 o 
  -1   3   1     7676.70     7878.35    246.69 o 
   0   3   1      904.39     1016.79     29.01 o 
   1   3   1     1013.04     1101.97     45.79 o 
   2   3   1      943.29      937.68     44.23 o 
   3   3   1      126.89      222.39     16.13 o 
   4   3   1     4920.59     5107.69    185.06 o 
   5   3   1      233.88      266.37     28.74 o 
   6   3   1     3222.57     3406.57     94.39 o 
   7   3   1       54.43       69.57     19.16 o 
   8   3   1     1914.46     2207.22    121.92 o 
   9   3   1        4.15       14.84     25.14 o 
  10   3   1      424.45      374.47     40.97 o 
  11   3   1     2490.33     2143.76    179.17 o 
  12   3   1     3553.08     3740.94    162.09 o 
  13   3   1     8396.08     8722.26    464.95 o 
  14   3   1     4709.90     4517.07    358.80 o 
  15   3   1     5286.51     5638.11   1021.67 o 
  16   3   1     1332.66     1460.74    163.51 o 
 -16   4   1     1017.60      867.07    237.73 o 
 -15   4   1      116.91      196.51    100.03 o 
 -14   4   1     1720.48     1643.93    393.22 o 
 -13   4   1      205.59      277.48     64.38 o 
 -12   4   1      781.73      673.69     57.94 o 
 -11   4   1      317.49      388.83     68.10 o 
 -10   4   1     3791.84     3378.80    160.05 o 
  -9   4   1      696.39      594.04     46.42 o 
  -8   4   1    21031.99    22373.59    567.69 o 
  -7   4   1      293.19      251.08     27.49 o 
  -6   4   1    21223.00    21816.41    435.47 o 
  -5   4   1     4085.59     4066.27    154.59 o 
  -4   4   1    14513.93    14588.70    496.46 o 
  -3   4   1      110.35       49.60     11.10 o 
  -2   4   1     7339.31     7587.63    200.39 o 
  -1   4   1     1962.54     1881.64     93.52 o 
   0   4   1     2915.86     2367.43    302.74 o 
   1   4   1     1612.97     1600.39     55.14 o 
   2   4   1     6448.08     6432.51    151.92 o 
   3   4   1     4281.81     4252.12    132.88 o 
   4   4   1    16533.90    15974.14   1083.17 o 
   5   4   1       35.52       43.02     16.36 o 
   6   4   1    12927.59    12498.33    238.93 o 
   7   4   1     2559.55     2858.20     99.84 o 
   8   4   1     1734.16     1592.04     72.70 o 
   9   4   1      916.22      797.49    110.44 o 
  10   4   1      103.32      106.19     40.43 o 
  11   4   1      145.09      158.36     48.69 o 
  12   4   1       92.78       49.53     36.87 o 
  13   4   1     2923.72     2792.34    184.86 o 
  14   4   1     1649.61     1852.05    228.61 o 
  15   4   1      849.53      854.38    132.69 o 
  16   4   1     1871.92     1718.40    261.71 o 
 -16   5   1      312.17      605.50    155.35 o 
 -15   5   1      360.31      162.96    165.35 o 
 -14   5   1     1385.24     1342.34    156.93 o 
 -13   5   1      144.16      171.95     72.13 o 
 -12   5   1     4425.92     4318.07    235.55 o 
 -11   5   1      844.51      712.41     83.45 o 
 -10   5   1     7073.84     7651.08    339.61 o 
  -9   5   1     1836.98     1808.07     72.07 o 
  -8   5   1        9.58       13.67     19.28 o 
  -7   5   1      230.52      305.18     25.86 o 
  -6   5   1     2733.02     2944.18     74.24 o 
  -5   5   1      983.62     1048.37     43.45 o 
  -4   5   1       35.74       33.66     17.49 o 
  -3   5   1      199.18      133.86     31.76 o 
  -2   5   1    12442.62    11439.58    243.68 o 
  -1   5   1      276.89      353.18     18.40 o 
   0   5   1    29004.56    27253.37    580.25 o 
   1   5   1      915.78     1180.98     37.03 o 
   2   5   1     5041.14     4812.16    114.17 o 
   3   5   1      313.72      422.11     29.77 o 
   4   5   1     1948.08     2026.72    162.35 o 
   5   5   1      775.63      858.35     32.13 o 
   6   5   1     3796.78     3963.10     96.91 o 
   7   5   1      668.53      519.83     31.49 o 
   8   5   1     2478.08     2573.13     89.36 o 
   9   5   1      195.50      225.70     34.47 o 
  10   5   1    11018.76    11471.89    429.68 o 
  11   5   1       28.80       -6.16     44.65 o 
  12   5   1    12822.58    13425.54    842.73 o 
  13   5   1        9.51      -46.10     46.10 o 
  14   5   1     1972.03     1927.92    170.83 o 
  15   5   1      101.03       -0.47     89.64 o 
  16   5   1      195.12      245.08    151.82 o 
 -15   6   1      194.09      309.46    109.62 o 
 -14   6   1      582.75      659.10    153.73 o 
 -13   6   1        7.33       43.30     60.91 o 
 -12   6   1       53.12       77.90     47.51 o 
 -11   6   1        0.02      -18.02     46.97 o 
 -10   6   1     5199.50     5365.16    289.14 o 
  -9   6   1      830.88      732.99     55.48 o 
  -8   6   1    10101.26    10169.39    445.19 o 
  -7   6   1     1844.31     1933.42     61.36 o 
  -6   6   1     5803.07     6044.43    209.28 o 
  -5   6   1      236.15      253.64     24.91 o 
  -4   6   1     3276.18     2218.08    689.63 o 
  -3   6   1       46.00       42.94     15.94 o 
  -2   6   1       68.47       74.30     13.26 o 
  -1   6   1      776.13      831.45     40.53 o 
   0   6   1    11874.07    11260.72    302.32 o 
   1   6   1       91.03       62.44     16.72 o 
   2   6   1     3124.32     2951.56     74.23 o 
   3   6   1      828.59      904.68     45.76 o 
   4   6   1     1766.09     1741.41     70.39 o 
   5   6   1     1321.06     1363.55     55.46 o 
   6   6   1     8358.08     8001.99    355.91 o 
   7   6   1       61.06       71.41     19.73 o 
   8   6   1     6905.24     6782.02    295.48 o 
   9   6   1     3733.88     3537.68    130.37 o 
  10   6   1       38.32       38.38     28.12 o 
  11   6   1      125.82       63.01     33.90 o 
  12   6   1      615.02      480.51     54.76 o 
  13   6   1       80.34      134.98     77.97 o 
  14   6   1       23.90        6.87    312.90 o 
  15   6   1      492.71      552.45    113.76 o 
 -14   7   1     1664.41     1289.16    176.82 o 
 -13   7   1     1840.47     1960.44    394.25 o 
 -12   7   1       18.52      130.18     83.18 o 
 -11   7   1     2829.16     2817.07    216.03 o 
 -10   7   1      304.80      362.21     51.61 o 
  -9   7   1     3199.54     2747.39    357.69 o 
  -8   7   1     1549.86     1654.58     93.57 o 
  -7   7   1      114.34      167.87     36.20 o 
  -6   7   1      840.37      931.95     42.75 o 
  -5   7   1     1830.54     1467.60    239.38 o 
  -4   7   1      193.61      200.97     19.93 o 
  -3   7   1      709.83      742.95     41.53 o 
  -2   7   1     2240.82     2233.35     65.87 o 
  -1   7   1     2084.74     2259.96     66.80 o 
   0   7   1    12991.45    12698.48    535.89 o 
   1   7   1     5031.68     3786.29    701.71 o 
   2   7   1     8795.06     8606.04    317.90 o 
   3   7   1       81.72       91.34     33.11 o 
   4   7   1     5504.57     5799.26    315.42 o 
   5   7   1       10.25        5.48     18.93 o 
   6   7   1     1048.56     1059.68     46.96 o 
   7   7   1      675.87      780.30     82.55 o 
   8   7   1    12523.54    12697.83    547.71 o 
   9   7   1      885.31      818.13     59.30 o 
  10   7   1     3614.32     3735.52    248.52 o 
  11   7   1      101.65       86.50     48.57 o 
  12   7   1       97.22      149.87     99.24 o 
  13   7   1      658.29      670.55    371.74 o 
  14   7   1      294.04       29.46     85.29 o 
 -13   8   1      292.12      275.03    107.19 o 
 -12   8   1     2130.89     1457.49    214.34 o 
 -11   8   1        8.35       57.58     79.25 o 
 -10   8   1      496.81      632.14    108.17 o 
  -9   8   1      577.61      528.94     52.12 o 
  -8   8   1      591.12      614.84     53.61 o 
  -7   8   1     1013.13      941.95     60.09 o 
  -6   8   1     4863.61     2630.44    945.31 o 
  -5   8   1     8432.61     8594.21    265.46 o 
  -4   8   1     2290.06     2221.35     73.05 o 
  -3   8   1     1764.96     1782.00     91.26 o 
  -2   8   1     2339.70     2469.59     73.08 o 
  -1   8   1     1089.69     1054.46     55.94 o 
   0   8   1        0.71       11.46     17.35 o 
   1   8   1       23.55       60.75     15.32 o 
   2   8   1     2100.78     2139.26     61.62 o 
   3   8   1     4325.97     3523.33    445.84 o 
   4   8   1     1657.71     1175.65    318.80 o 
   5   8   1    11253.00    11053.55    535.20 o 
   6   8   1     2925.36     2859.92    121.51 o 
   7   8   1     3287.10     3278.30    130.19 o 
   8   8   1     1481.81     1698.10     89.10 o 
   9   8   1      577.79      562.49    115.24 o 
  10   8   1      365.84      431.23     93.95 o 
  11   8   1      471.76      185.75    183.59 o 
  12   8   1        5.30      127.18     76.97 o 
  13   8   1      953.09      825.96    153.73 o 
 -12   9   1      694.58      479.65    132.69 o 
 -11   9   1      782.29      547.25    176.53 o 
 -10   9   1     1473.02     1429.48    137.96 o 
  -9   9   1      103.79       61.25     51.50 o 
  -8   9   1      269.66      268.92     69.70 o 
  -7   9   1       32.54       55.25     46.34 o 
  -6   9   1     1034.77     1042.68    120.45 o 
  -5   9   1      278.03      259.64     45.32 o 
  -4   9   1      532.41      572.79     48.65 o 
  -3   9   1     5450.24     5501.28    182.91 o 
  -2   9   1        6.97        2.88     24.76 o 
  -1   9   1     3030.89     1808.39    490.83 o 
   0   9   1      724.98      827.14     36.95 o 
   1   9   1     3751.55     3799.90    235.75 o 
   2   9   1        1.19       14.14     16.73 o 
   3   9   1     3486.45     3036.06    113.65 o 
   4   9   1      117.04      140.65     19.67 o 
   5   9   1        0.05        3.06     20.52 o 
   6   9   1        5.52       16.33     26.34 o 
   7   9   1      858.05      997.71     90.70 o 
   8   9   1       17.95      119.68     66.44 o 
   9   9   1      163.34      215.95     69.54 o 
  10   9   1        9.14       72.90     72.82 o 
  11   9   1     1389.68     1305.73    145.37 o 
  12   9   1      157.00      218.16     82.31 o 
 -11  10   1      515.66      588.16    121.32 o 
 -10  10   1       75.20       65.79     73.58 o 
  -9  10   1     2977.51     2885.04    279.12 o 
  -8  10   1      380.14      676.23    118.13 o 
  -7  10   1     3229.65     3245.20    349.53 o 
  -6  10   1      185.26      246.35     60.59 o 
  -5  10   1     3740.12     3804.74    475.90 o 
  -4  10   1      254.10      196.57     77.82 o 
  -3  10   1     1377.65     1455.44    124.56 o 
  -2  10   1      621.25      596.22     89.65 o 
  -1  10   1      509.74      637.20    136.01 o 
   0  10   1        1.38      -10.17     25.53 o 
   1  10   1      882.04      854.04     78.34 o 
   2  10   1       15.74        9.42     13.68 o 
   3  10   1     5810.83     4302.26   1186.34 o 
   4  10   1       38.59      107.34     21.65 o 
   5  10   1     4809.08     5056.18    261.17 o 
   6  10   1      231.63      231.41     40.68 o 
   7  10   1     4603.04     4834.94    447.80 o 
   8  10   1      163.69      142.93     83.03 o 
   9  10   1      281.98      275.23     75.83 o 
  10  10   1      122.66      255.78    136.89 o 
  11  10   1       53.52       99.41    130.33 o 
  -9  11   1     1172.95     1450.00    198.99 o 
  -8  11   1       56.30      173.13     95.64 o 
  -7  11   1       98.80      178.17     86.36 o 
  -6  11   1      172.98      176.81     71.72 o 
  -5  11   1      272.36      293.52    198.16 o 
  -4  11   1     1259.00     1378.47    131.68 o 
  -3  11   1     4769.31     4289.99    415.14 o 
  -2  11   1      255.21      392.75    101.33 o 
  -1  11   1     5343.48     6263.35    478.70 o 
   0  11   1     1663.95     1876.65    198.72 o 
   1  11   1      554.00      654.69     93.43 o 
   2  11   1     1064.55      957.13    133.77 o 
   3  11   1      492.07      418.20    105.04 o 
   4  11   1      143.17      215.74     46.03 o 
   5  11   1      127.02      179.47    210.37 o 
   6  11   1       27.88       93.18     97.24 o 
   7  11   1      241.47      285.96     72.95 o 
   8  11   1      262.50      345.15     85.05 o 
   9  11   1      940.35     1092.51    143.87 o 
  -6  12   1      360.89      436.80    170.50 o 
  -5  12   1     1135.83     1095.68    245.38 o 
  -4  12   1      127.21      176.48     60.88 o 
  -3  12   1      106.92       83.61     51.48 o 
  -2  12   1       62.49     -158.58    158.58 o 
  -1  12   1     1331.96     1460.88    339.23 o 
   0  12   1      578.10      489.90    123.38 o 
   1  12   1     1538.79     1742.69    178.48 o 
   2  12   1       90.34      106.47    191.39 o 
   3  12   1      743.27      863.24    230.67 o 
   4  12   1        1.67      103.27    155.05 o 
   5  12   1       15.97       37.06     54.77 o 
   6  12   1      611.57      663.65    231.11 o 
 -16   0   2     2657.20     2494.38    358.36 o 
 -14   0   2     8760.15     8486.42    729.66 o 
 -12   0   2      654.55      691.80     85.16 o 
 -10   0   2     5028.09     4829.66    232.32 o 
  -8   0   2     1504.02     1523.22     97.24 o 
  -6   0   2    14488.66    14682.25    451.03 o 
  -4   0   2     2517.14     2693.61    106.49 o 
  -2   0   2     9243.24     9135.41    330.80 o 
   2   0   2    15593.05    14852.46    548.57 o 
   4   0   2     1125.25     1310.12    134.75 o 
   6   0   2       11.28       31.35     25.96 o 
   8   0   2    30178.77    32428.88   1242.10 o 
  10   0   2    37554.33    41118.43   3179.61 o 
  12   0   2     5363.45     5525.88    355.32 o 
  14   0   2     2307.23     2492.32    296.87 o 
  16   0   2       44.60      -16.48    127.69 o 
 -17   1   2     1018.71      728.53    155.49 o 
 -16   1   2     2516.32     2190.74    201.25 o 
 -15   1   2      861.07      981.81    169.18 o 
 -14   1   2       26.76       24.27     61.78 o 
 -13   1   2      580.26      633.16    123.72 o 
 -12   1   2     1687.61     1811.11    122.64 o 
 -11   1   2      617.48      667.00     78.82 o 
 -10   1   2     1860.01     1749.08     83.49 o 
  -9   1   2     4024.67     4490.66    165.67 o 
  -8   1   2     9382.92     9627.72    224.01 o 
  -7   1   2      176.81      200.17     26.78 o 
  -6   1   2     9602.12     9783.66    216.35 o 
  -5   1   2     1571.07     1589.58     55.08 o 
  -4   1   2     9526.08     9797.53    244.21 o 
  -3   1   2    22505.55    23011.94    686.46 o 
  -2   1   2     4623.55     4767.35    124.57 o 
   1   1   2     5994.48     5792.34    551.29 o 
   2   1   2      103.99      169.49     12.19 o 
   3   1   2     1162.64     1202.98     50.81 o 
   4   1   2     3730.41     3682.47     96.95 o 
   5   1   2     1576.29     1532.18     55.09 o 
   6   1   2    19079.06    20143.22    457.70 o 
   7   1   2      366.01      219.77     32.71 o 
   8   1   2     4915.76     4820.52    137.72 o 
   9   1   2     2057.16     2354.22    131.18 o 
  10   1   2       28.35       33.94     28.50 o 
  11   1   2       36.22      -22.70     39.52 o 
  12   1   2      108.56       88.04     81.15 o 
  13   1   2     3196.77     3017.20    200.21 o 
  14   1   2      642.43      650.64    111.25 o 
  15   1   2       15.37      105.97     70.43 o 
  16   1   2     3378.65     2954.75    291.79 o 
  17   1   2      295.86      217.57    134.36 o 
 -17   2   2     1063.84      756.32    142.50 o 
 -16   2   2     1340.77     1189.56    135.15 o 
 -15   2   2     2609.64     2678.89    214.63 o 
 -14   2   2     6197.55     5733.73    435.40 o 
 -13   2   2     1933.14     1912.10    105.29 o 
 -12   2   2      999.76      961.09     83.47 o 
 -11   2   2     1147.74     1398.61     73.18 o 
 -10   2   2     3183.11     3162.44    124.95 o 
  -9   2   2      142.65      174.72     25.81 o 
  -8   2   2       21.92       11.51     19.30 o 
  -7   2   2        1.40        6.42     20.85 o 
  -6   2   2     3742.57     4181.72    104.84 o 
  -5   2   2      340.27      294.25     29.07 o 
  -4   2   2    40022.93    41484.96    938.09 o 
  -3   2   2      109.06      183.89     14.90 o 
  -2   2   2    77225.36     8744.19  27842.13 o 
  -1   2   2     5208.19     4775.90    109.49 o 
   0   2   2      294.79      249.97     12.93 o 
   1   2   2    33972.64    32199.26   1029.97 o 
   2   2   2     6423.89     6164.99    182.67 o 
   3   2   2    43170.59    43103.29   1128.29 o 
   4   2   2     2466.32     2668.60    113.30 o 
   5   2   2     2101.94     2256.48     77.59 o 
   6   2   2     6006.11     6324.02    169.70 o 
   7   2   2     4964.61     4993.89    139.76 o 
   8   2   2     6957.85     7750.08    250.99 o 
   9   2   2      670.51      720.41     50.32 o 
  10   2   2     2535.26     2384.76    119.54 o 
  11   2   2     1053.81      949.28     91.81 o 
  12   2   2     2683.57     2564.88    160.10 o 
  13   2   2       18.94       23.21     63.07 o 
  14   2   2     2643.43     2876.23    201.15 o 
  15   2   2       25.02        2.03     97.64 o 
  16   2   2       56.32       35.12     86.59 o 
  17   2   2       11.70      119.60    115.60 o 
 -17   3   2      422.22      192.05    121.62 o 
 -16   3   2       16.19       96.12     73.17 o 
 -15   3   2       26.00       19.87     80.82 o 
 -14   3   2       87.45      146.40     52.45 o 
 -13   3   2        2.71      -12.37     45.67 o 
 -12   3   2      578.61      562.76     83.13 o 
 -11   3   2     1097.59     1011.08    108.71 o 
 -10   3   2     1250.62     1309.24     89.05 o 
  -9   3   2     4561.67     4965.87    152.26 o 
  -8   3   2     3062.71     2954.74    116.87 o 
  -7   3   2    10668.72    11045.21    315.73 o 
  -6   3   2     7177.88     7171.62    296.03 o 
  -5   3   2     1455.95     1504.90     87.93 o 
  -4   3   2     3320.37     3297.61    105.90 o 
  -3   3   2      134.06      160.61     24.08 o 
  -2   3   2     3381.29     3590.02    115.75 o 
  -1   3   2       38.80       90.52     14.56 o 
   0   3   2     6837.24     6100.86    170.28 o 
   1   3   2     2288.38     2142.85     60.66 o 
   2   3   2     1058.28     1116.67     58.76 o 
   3   3   2    56930.72    58345.28   1623.59 o 
   4   3   2     4770.09     4737.62    135.91 o 
   5   3   2    36898.59    37674.72    790.49 o 
   6   3   2     5197.83     5509.78    137.98 o 
   7   3   2     2982.13     2904.83    132.43 o 
   8   3   2     4647.77     4883.96    158.87 o 
   9   3   2      832.35      755.91     48.12 o 
  10   3   2     1968.78     2089.94    113.55 o 
  11   3   2      865.62      859.88    174.37 o 
  12   3   2      388.85      414.91     65.96 o 
  13   3   2     3634.11     3940.12    220.86 o 
  14   3   2     3702.06     3987.86    265.43 o 
  15   3   2     3260.19     3135.42    301.18 o 
  16   3   2     2148.46     2192.59    243.98 o 
 -16   4   2       75.41     -114.61    116.80 o 
 -15   4   2     1032.29      872.52    104.89 o 
 -14   4   2       21.22        2.58     55.10 o 
 -13   4   2      998.09      943.50     83.28 o 
 -12   4   2     2445.18     2802.32    142.32 o 
 -11   4   2     5093.42     4773.70    663.61 o 
 -10   4   2     3136.61     3218.31    178.91 o 
  -9   4   2     8215.79     8475.71    232.54 o 
  -8   4   2       78.58       82.66     30.24 o 
  -7   4   2      468.49      401.63     34.01 o 
  -6   4   2      640.85      541.65     27.98 o 
  -5   4   2     1164.56     1006.67     35.66 o 
  -4   4   2     3381.37     3021.20    148.72 o 
  -3   4   2    25458.77     2705.47  10769.97 o 
  -2   4   2    21744.29    20707.39    552.87 o 
  -1   4   2    25834.73    22585.05    559.71 o 
   0   4   2     3790.46     3579.99     77.92 o 
   1   4   2     4322.89     4169.72    138.10 o 
   2   4   2     1491.30     1579.53     52.82 o 
   3   4   2        7.12       27.98     11.19 o 
   4   4   2    10234.15    11030.21    458.48 o 
   5   4   2     2680.68     2452.60    117.04 o 
   6   4   2     5097.90     5134.04    208.81 o 
   7   4   2        4.08       31.26     16.95 o 
   8   4   2       69.51       44.47     25.74 o 
   9   4   2       43.63       49.85     28.52 o 
  10   4   2       66.15      101.76     40.25 o 
  11   4   2     4847.13     5346.04    230.01 o 
  12   4   2      398.26      430.57     59.71 o 
  13   4   2     6315.31     6237.52    364.45 o 
  14   4   2      102.14      191.83    146.52 o 
  15   4   2     3498.76     4083.66    261.11 o 
  16   4   2      120.27        7.49    131.66 o 
 -16   5   2       32.58      -81.50    116.51 o 
 -15   5   2      636.69      683.98    312.31 o 
 -14   5   2       27.40       43.29     93.72 o 
 -13   5   2      118.82       61.39     59.73 o 
 -12   5   2      122.71      118.50     49.71 o 
 -11   5   2     1004.65      979.85    119.37 o 
 -10   5   2       42.06        1.66     28.45 o 
  -9   5   2    21762.61    21501.46    585.15 o 
  -8   5   2      909.54      949.36     66.34 o 
  -7   5   2    40277.00    43003.39    914.40 o 
  -6   5   2      661.58      685.01     34.29 o 
  -5   5   2     4502.29     4287.73    239.80 o 
  -4   5   2      797.55     1034.27     54.50 o 
  -3   5   2     1547.75     1443.34     42.97 o 
  -2   5   2     2137.16     2035.96     91.84 o 
  -1   5   2     3574.80     3136.97    120.77 o 
   0   5   2     4196.77     4081.54     82.74 o 
   1   5   2    17201.10    16755.63    448.83 o 
   2   5   2       59.28       62.17     11.07 o 
   3   5   2    21353.16    21585.65    434.29 o 
   4   5   2     1569.08     1605.13     45.33 o 
   5   5   2     1852.89     1958.61     93.21 o 
   6   5   2      362.59      356.60     27.79 o 
   7   5   2     3189.50     2940.20     94.24 o 
   8   5   2       69.53       78.52     28.03 o 
   9   5   2      118.65       90.03     45.72 o 
  10   5   2        3.03      -19.64     27.49 o 
  11   5   2       45.79        8.77     41.82 o 
  12   5   2     1744.48     1788.55    110.96 o 
  13   5   2      571.72      458.02     78.55 o 
  14   5   2      537.98      393.29    240.67 o 
  15   5   2      678.48      966.34    130.59 o 
 -15   6   2     2918.29     2414.90    244.22 o 
 -14   6   2      271.60      382.41    111.07 o 
 -13   6   2     2193.69     2202.54    169.06 o 
 -12   6   2      417.83      325.55     44.71 o 
 -11   6   2     2595.32     2513.87    111.08 o 
 -10   6   2     4497.27     4686.85    197.37 o 
  -9   6   2     1778.43     1710.28    120.52 o 
  -8   6   2      124.38      137.32     27.92 o 
  -7   6   2      788.81      796.80     39.52 o 
  -6   6   2      564.39      647.05     71.71 o 
  -5   6   2        5.29       12.30     27.24 o 
  -4   6   2      222.68      208.73     20.81 o 
  -3   6   2     2161.21     2008.68     57.14 o 
  -2   6   2      162.34      121.01     21.24 o 
  -1   6   2    11301.83    10768.00    350.00 o 
   0   6   2     1813.81     1822.27     54.67 o 
   1   6   2    12982.69    12514.98    262.15 o 
   2   6   2     1325.79     1409.22     63.01 o 
   3   6   2    14762.04    14624.59    402.98 o 
   4   6   2       61.97       81.84     35.87 o 
   5   6   2     1560.92     1546.46     61.88 o 
   6   6   2      939.11      820.54     52.23 o 
   7   6   2      165.10      240.08     25.29 o 
   8   6   2       22.04       32.97     29.08 o 
   9   6   2     5441.95     5546.35    297.69 o 
  10   6   2        0.43        3.18     33.35 o 
  11   6   2     6016.79     6726.52    497.32 o 
  12   6   2      124.53      127.28     45.00 o 
  13   6   2      936.94     1095.75    132.80 o 
  14   6   2      403.28      532.31    220.96 o 
  15   6   2      290.76      260.90     96.46 o 
 -14   7   2       36.67      -85.32     85.32 o 
 -13   7   2     1469.66     1229.13    137.89 o 
 -12   7   2       52.58       33.40     71.41 o 
 -11   7   2     5235.76     4986.10    318.75 o 
 -10   7   2      318.82      317.56     39.47 o 
  -9   7   2     5852.82     5786.10    249.50 o 
  -8   7   2        2.93      -19.17     19.17 o 
  -7   7   2     1442.46     1409.03     95.79 o 
  -6   7   2     1689.35     1506.46    207.82 o 
  -5   7   2     2754.27     2570.70    136.67 o 
  -4   7   2     1729.73     1734.62     75.74 o 
  -3   7   2     3986.85     3839.88    126.84 o 
  -2   7   2       59.87       98.91     25.83 o 
  -1   7   2     2102.64     2068.34     71.47 o 
   0   7   2     1432.39     1583.01     42.13 o 
   1   7   2     4771.06     4753.89    202.84 o 
   2   7   2      351.42      377.63     23.72 o 
   3   7   2     5129.70     4703.86    114.18 o 
   4   7   2     1588.24     1723.52     61.61 o 
   5   7   2     6660.57     6664.38    225.96 o 
   6   7   2     1822.66     1865.34     68.53 o 
   7   7   2     5068.57     5140.45    151.36 o 
   8   7   2     2404.50     2471.26    115.00 o 
   9   7   2        2.80       -3.02     47.56 o 
  10   7   2     1065.33      986.08    160.20 o 
  11   7   2      301.52      265.54     57.96 o 
  12   7   2      146.81      132.43     61.73 o 
  13   7   2      506.04      572.03    139.02 o 
  14   7   2      524.41      491.44    110.48 o 
 -14   8   2     3555.11     3064.46    269.79 o 
 -13   8   2     1265.37     1136.30    134.92 o 
 -12   8   2     4781.84     4286.58    662.58 o 
 -11   8   2     1985.15     1768.82    166.07 o 
 -10   8   2     1554.82     1511.88    134.79 o 
  -9   8   2        7.72       -3.35     35.71 o 
  -8   8   2       64.52       67.23     38.43 o 
  -7   8   2     2600.24     1638.63    817.58 o 
  -6   8   2      503.45      501.72     35.01 o 
  -5   8   2     1099.40     1044.56    106.80 o 
  -4   8   2     7518.71     7312.10    538.81 o 
  -3   8   2      768.43      783.97     45.37 o 
  -2   8   2    15300.81    15513.42    353.34 o 
  -1   8   2     1222.21     1318.49     69.09 o 
   0   8   2     1127.51     1168.62     65.15 o 
   1   8   2     1383.85     1449.89     54.32 o 
   2   8   2       97.05       96.39     18.03 o 
   3   8   2     2854.79     3103.63     76.68 o 
   4   8   2       80.42       83.59     18.45 o 
   5   8   2      119.06       57.06     19.58 o 
   6   8   2     3882.87     3765.85    276.20 o 
   7   8   2     1959.87     2019.39    172.65 o 
   8   8   2     3137.34     3055.43    150.42 o 
   9   8   2     3597.36     3459.59    277.49 o 
  10   8   2      693.00      627.18    122.83 o 
  11   8   2     1309.77     1718.82    214.48 o 
  12   8   2      318.89      230.71     88.15 o 
  13   8   2      689.95      774.12    114.80 o 
 -12   9   2      689.41      812.81    180.94 o 
 -11   9   2      297.06      337.94    102.97 o 
 -10   9   2      787.71     1064.43    177.27 o 
  -9   9   2      410.36      324.06    127.69 o 
  -8   9   2      803.50     1107.20    216.99 o 
  -7   9   2      213.80      266.41     35.12 o 
  -6   9   2      641.00      650.42    109.45 o 
  -5   9   2        3.57       38.62     42.96 o 
  -4   9   2      770.54      857.30    110.07 o 
  -3   9   2      572.80      449.04     39.58 o 
  -2   9   2     3996.25     3987.84    128.16 o 
  -1   9   2       79.13       63.53     38.64 o 
   0   9   2      546.97      464.61     88.06 o 
   1   9   2        3.74       -3.05     17.01 o 
   2   9   2      847.83      633.67    113.00 o 
   3   9   2        3.06       22.13     12.87 o 
   4   9   2    12330.77     3656.64   4733.95 o 
   5   9   2     2133.55     2400.64    104.30 o 
   6   9   2     9858.80     9684.78    451.36 o 
   7   9   2     1015.61     1289.93    109.17 o 
   8   9   2     1938.82     2003.61    156.04 o 
   9   9   2      563.84      581.59    126.70 o 
  10   9   2      248.20      125.70     87.50 o 
  11   9   2      189.93      172.65     99.43 o 
  12   9   2      643.90      386.90    130.34 o 
 -11  10   2     1976.25     1967.76    307.31 o 
 -10  10   2        1.82      -73.85    110.63 o 
  -9  10   2      565.00      618.71    156.97 o 
  -8  10   2      151.97       87.15     57.97 o 
  -7  10   2      200.18      308.24     70.44 o 
  -6  10   2     1723.40     1977.73    167.73 o 
  -5  10   2      464.68      379.34     64.30 o 
  -4  10   2     4303.23     4213.70    219.31 o 
  -3  10   2     2857.41     2668.66    178.04 o 
  -2  10   2     6940.74     7917.93    307.29 o 
  -1  10   2     1812.56      819.84    594.28 o 
   0  10   2     5271.91     6346.18    352.81 o 
   1  10   2      557.34      549.51     52.98 o 
   2  10   2     1221.74     1270.14     76.98 o 
   3  10   2      713.81      805.04     40.90 o 
   4  10   2      611.15      715.82     92.09 o 
   5  10   2     1149.23      930.46    114.60 o 
   6  10   2      477.48      587.19     51.95 o 
   7  10   2      144.26      125.45     68.57 o 
   8  10   2     2298.56     2571.42    336.29 o 
   9  10   2     1389.49      900.60    160.64 o 
  10  10   2     3413.59     3570.96    725.10 o 
  -9  11   2      181.68      300.99     97.05 o 
  -8  11   2     2961.16     3603.37    782.47 o 
  -7  11   2       95.28       60.05     64.48 o 
  -6  11   2     2471.93     2400.56    535.92 o 
  -5  11   2       96.87       86.89     65.20 o 
  -4  11   2      658.24      480.98    189.62 o 
  -3  11   2      175.35      209.52     45.70 o 
  -2  11   2       56.08      114.06     63.40 o 
  -1  11   2      499.04      463.91     54.14 o 
   0  11   2     2682.61     2796.15    290.82 o 
   1  11   2      321.11      314.25     45.09 o 
   2  11   2     3093.76     3085.78    245.03 o 
   3  11   2       74.96       46.15     31.34 o 
   4  11   2     1476.91     1525.89    100.23 o 
   5  11   2       20.94       17.55     32.71 o 
   6  11   2     2199.92     2195.85    161.70 o 
   7  11   2      172.96      192.35    197.42 o 
   8  11   2     1629.15     1771.07    226.69 o 
  -6  12   2      317.48      232.92    106.21 o 
  -5  12   2       24.84      -32.73    169.32 o 
  -4  12   2      717.75      646.85    216.25 o 
  -3  12   2      362.34      498.43     78.99 o 
  -2  12   2     3005.31     3370.38    249.20 o 
  -1  12   2      913.61     1037.10    297.90 o 
   0  12   2      420.83      214.26     98.67 o 
   1  12   2      179.91       94.55     85.47 o 
   2  12   2      318.61      270.40     98.63 o 
   4  12   2       58.37     -102.68    154.17 o 
   5  12   2        7.24      306.28    142.40 o 
   6  12   2       28.18       32.00     70.32 o 
 -17   0   3     1804.70     1630.26    215.66 o 
 -15   0   3       19.48      -77.09     77.09 o 
 -13   0   3     2033.00     1929.24    145.36 o 
 -11   0   3     6070.89     6229.64    306.57 o 
  -9   0   3    19885.28    19471.64    951.80 o 
  -7   0   3    15166.05    15138.13    478.21 o 
  -5   0   3     2757.14     2553.18    111.96 o 
  -3   0   3     3746.94     3821.64    152.62 o 
   1   0   3    12897.59    11855.40    770.20 o 
   3   0   3    31438.15    30680.05   1095.94 o 
   5   0   3    49502.66    50557.82   1405.33 o 
   7   0   3    11390.73    12016.35    453.01 o 
   9   0   3     2504.24     2581.35    176.97 o 
  11   0   3     6374.47     6743.79    351.88 o 
  13   0   3     2057.12     1936.54    215.37 o 
  15   0   3      388.91      323.05    235.96 o 
  17   0   3     1057.64      737.90    244.50 o 
 -17   1   3     4397.72     4114.78    487.22 o 
 -16   1   3        5.94      -81.75    102.68 o 
 -15   1   3     5442.01     5056.32    371.21 o 
 -14   1   3     1584.12     1493.78    134.08 o 
 -13   1   3      377.32      350.88     69.47 o 
 -12   1   3     3136.52     3260.48    128.78 o 
 -11   1   3     4912.57     5157.73    195.31 o 
 -10   1   3     1777.59     1657.84     72.18 o 
  -9   1   3        7.28        9.12     31.93 o 
  -8   1   3      512.88      699.05     60.30 o 
  -7   1   3     6212.32     6722.19    158.56 o 
  -6   1   3     2752.71     2669.18     74.57 o 
  -5   1   3    30058.85    31588.12    824.22 o 
  -4   1   3      177.30      222.23     19.49 o 
  -3   1   3    28713.72    30222.71    840.29 o 
  -2   1   3        2.57       26.33     13.08 o 
  -1   1   3    32992.36    23618.94   4618.63 o 
   0   1   3     1847.94     1661.29    168.64 o 
   1   1   3     1058.69     1013.31     35.57 o 
   2   1   3     4696.40     4872.39    118.53 o 
   3   1   3    17205.75    16719.11    393.60 o 
   4   1   3       13.45       12.32     17.71 o 
   5   1   3      790.20      879.69     43.83 o 
   6   1   3      835.75     1047.13     50.88 o 
   7   1   3    10858.91    11423.04    278.51 o 
   8   1   3     1281.44     1206.19     59.32 o 
   9   1   3    11878.60    12316.42    314.41 o 
  10   1   3     2480.94     2546.95    126.44 o 
  11   1   3    10980.01    11260.02    373.25 o 
  12   1   3     2027.06     2031.84    130.43 o 
  13   1   3     4052.13     4048.67    252.90 o 
  14   1   3       17.04      -28.65     96.50 o 
  15   1   3      490.94      584.61    134.75 o 
  16   1   3      103.04      224.68    124.45 o 
  17   1   3       26.30      123.00    178.15 o 
 -17   2   3       64.41       72.54    102.07 o 
 -16   2   3      935.10      916.69    134.31 o 
 -15   2   3        0.64       71.40     75.63 o 
 -14   2   3       30.41       25.74     70.76 o 
 -13   2   3       18.72       32.75     58.58 o 
 -12   2   3    10860.52    11102.39    389.97 o 
 -11   2   3      239.58      215.56     38.48 o 
 -10   2   3     4568.28     4904.28    166.26 o 
  -9   2   3     3972.05     4112.95    144.34 o 
  -8   2   3     1450.94     1381.62     57.30 o 
  -7   2   3     7250.07     6930.21    184.79 o 
  -6   2   3     2931.49     3302.71     85.17 o 
  -5   2   3     9837.84     9633.79    234.45 o 
  -4   2   3      317.93      300.14     25.35 o 
  -3   2   3    22710.82    23843.25    610.76 o 
  -2   2   3     2078.51     1354.84    589.65 o 
  -1   2   3    16701.69    15373.92    308.82 o 
   0   2   3     3863.92     3575.79     73.82 o 
   1   2   3     6904.98     6333.91    155.66 o 
   2   2   3      242.66      315.70     26.13 o 
   3   2   3      896.63      838.36     41.38 o 
   4   2   3     9749.15    10349.29    292.89 o 
   5   2   3    18773.67    19408.70    439.32 o 
   6   2   3    10638.47    10914.49    280.92 o 
   7   2   3      140.36      116.86     28.33 o 
   8   2   3     5315.79     5811.22    184.89 o 
   9   2   3      135.96      154.69     31.27 o 
  10   2   3     1267.91     1084.44     63.95 o 
  11   2   3      250.19      375.63     56.13 o 
  12   2   3     2856.42     2604.43    198.68 o 
  13   2   3      387.16      330.16     71.67 o 
  14   2   3     2673.56     3173.52    353.94 o 
  15   2   3     1639.53     1629.30    195.51 o 
  16   2   3     2466.86     2824.56    257.76 o 
 -17   3   3      420.24      412.20    137.40 o 
 -16   3   3      287.13      299.05    161.53 o 
 -15   3   3       20.44       66.84    187.12 o 
 -14   3   3     3472.07     3001.11    367.77 o 
 -13   3   3     1075.43     1035.32    160.76 o 
 -12   3   3     5104.25     5095.29    252.63 o 
 -11   3   3     1124.40     1107.79    146.44 o 
 -10   3   3      398.74      344.66     38.98 o 
  -9   3   3      187.85      190.74     46.16 o 
  -8   3   3      304.13      375.02     49.47 o 
  -7   3   3        3.77        6.86     19.98 o 
  -6   3   3      786.10      889.61     37.45 o 
  -5   3   3    14135.69    15253.19    348.88 o 
  -4   3   3     8575.04     8413.08    208.08 o 
  -3   3   3    16543.19    10373.30   3519.89 o 
  -2   3   3    48010.60    44713.73    895.02 o 
  -1   3   3     6689.24     5527.77    231.91 o 
   0   3   3     4303.95     3793.33     89.89 o 
   1   3   3     2359.87     1994.49     92.78 o 
   2   3   3    16929.15    16187.08    451.97 o 
   3   3   3     2456.71     2505.48     78.27 o 
   4   3   3     2389.53     2634.83     83.75 o 
   5   3   3    11510.35    12043.26    240.01 o 
   6   3   3     4231.87     3845.49    106.42 o 
   7   3   3     3315.76     3179.48    112.73 o 
   8   3   3     5565.84     5707.97    156.97 o 
   9   3   3     1611.90     1888.54    145.36 o 
  10   3   3      883.14      859.16    113.56 o 
  11   3   3     1855.48     1917.28    124.90 o 
  12   3   3      548.59      641.97     76.15 o 
  13   3   3      143.80      138.52     72.76 o 
  14   3   3      282.55      178.89     91.07 o 
  15   3   3      564.24      472.08    133.72 o 
  16   3   3       13.23      -72.89     91.21 o 
 -17   4   3       30.46     -132.69    191.24 o 
 -16   4   3      221.94      157.52     83.52 o 
 -15   4   3      467.39      531.06    183.59 o 
 -14   4   3      139.87       21.53     77.41 o 
 -13   4   3     1698.38     1743.30    115.09 o 
 -12   4   3      569.61      469.49     62.48 o 
 -11   4   3     2856.70     2630.79    194.63 o 
 -10   4   3     1806.41     1968.20    179.68 o 
  -9   4   3     1376.89     1438.07     66.43 o 
  -8   4   3    16133.47    16751.14    425.42 o 
  -7   4   3     2458.99     2724.84     89.49 o 
  -6   4   3    20232.10    19777.40    515.23 o 
  -5   4   3        7.71       18.10     12.38 o 
  -4   4   3     3598.08     3480.83    129.40 o 
  -3   4   3      610.46      671.85     37.59 o 
  -2   4   3      998.81     1005.57     55.10 o 
  -1   4   3     5655.99     5621.97    121.61 o 
   0   4   3     6018.19     5088.10    143.84 o 
   1   4   3      143.48      145.56     10.89 o 
   2   4   3     6872.53     6242.81    193.05 o 
   3   4   3      204.67      329.22     24.42 o 
   4   4   3    24264.77    24859.96    735.45 o 
   5   4   3      209.42      232.65     22.78 o 
   6   4   3     5217.57     5275.29    214.91 o 
   7   4   3       82.97       96.65     33.26 o 
   8   4   3       12.12       22.10     22.27 o 
   9   4   3     5691.16     5878.73    214.35 o 
  10   4   3     1949.81     2063.05    234.40 o 
  11   4   3      521.81      474.84     55.40 o 
  12   4   3      180.10      125.99     43.12 o 
  13   4   3      254.62       97.88    105.32 o 
  14   4   3     1123.44     1416.13    231.55 o 
  15   4   3       17.91      -46.86     77.54 o 
  16   4   3     1900.02     2012.64    208.93 o 
 -16   5   3     4235.54     3221.69    483.11 o 
 -15   5   3      222.49      241.47     93.87 o 
 -14   5   3     1965.24     2092.89    160.50 o 
 -13   5   3      305.41      206.38     62.79 o 
 -12   5   3      321.61      416.55     73.12 o 
 -11   5   3      413.45      378.58     46.07 o 
 -10   5   3       20.92       41.57     55.35 o 
  -9   5   3     6365.59     6392.58    195.32 o 
  -8   5   3       87.47      103.26     38.63 o 
  -7   5   3      349.52      435.60     45.11 o 
  -6   5   3     2387.53     2466.43     99.82 o 
  -5   5   3     2278.93     2272.27     68.72 o 
  -4   5   3     1641.38     1388.24    126.21 o 
  -3   5   3     1665.17     1702.67     57.61 o 
  -2   5   3    11067.14     9997.42    212.03 o 
  -1   5   3     5621.22     5137.53    171.93 o 
   0   5   3    15216.83    13536.11    287.32 o 
   1   5   3     2925.36     3003.81    119.88 o 
   2   5   3     5792.34     6029.47    159.97 o 
   3   5   3      628.83      695.09     30.00 o 
   4   5   3     1148.62     1147.46     42.11 o 
   5   5   3      304.78      265.32     23.87 o 
   6   5   3     4502.09     4662.31    269.69 o 
   7   5   3     1047.37      973.37     52.47 o 
   8   5   3     2526.96     2413.19     83.74 o 
   9   5   3     2043.52     1977.77    137.10 o 
  10   5   3     3037.20     3187.53    140.99 o 
  11   5   3      588.50      479.66     59.23 o 
  12   5   3     3223.25     3069.31    167.19 o 
  13   5   3      287.84      142.92     68.14 o 
  14   5   3     1761.45     2122.83    227.49 o 
  15   5   3      294.05      154.63     90.59 o 
 -15   6   3       52.22      -34.03     68.34 o 
 -14   6   3        2.55       17.55     86.78 o 
 -13   6   3       23.41       33.72     53.53 o 
 -12   6   3      544.85      558.75     66.25 o 
 -11   6   3      800.52      748.15     62.54 o 
 -10   6   3    10599.59    10263.63    789.71 o 
  -9   6   3      278.61      226.11     29.96 o 
  -8   6   3    14082.91    13783.60    383.47 o 
  -7   6   3      450.33      390.74     25.43 o 
  -6   6   3     4795.18     4439.65    194.34 o 
  -5   6   3     3683.66     3217.83    420.55 o 
  -4   6   3     6275.14     6478.46    206.90 o 
  -3   6   3     1126.58     1150.23     71.77 o 
  -2   6   3      532.56      483.53     61.11 o 
  -1   6   3        1.04       38.18     19.91 o 
   0   6   3    27436.14    26062.70    667.06 o 
   1   6   3     2738.55     2733.58     78.55 o 
   2   6   3    12236.37    11925.21    338.20 o 
   3   6   3      450.65      442.07     25.87 o 
   4   6   3     9448.45     8887.17    347.65 o 
   5   6   3      329.92      347.44     26.77 o 
   6   6   3     5336.78     5217.86    169.65 o 
   7   6   3       45.51       48.54     23.73 o 
   8   6   3       21.60       15.64     26.87 o 
   9   6   3       80.72       74.23     37.08 o 
  10   6   3       37.06       61.51     30.11 o 
  11   6   3       21.77        4.72     42.80 o 
  12   6   3      733.18      822.28    280.68 o 
  13   6   3      274.62      337.88     64.98 o 
  14   6   3      631.13      622.88    111.06 o 
  15   6   3      123.68       93.06     85.72 o 
 -15   7   3       14.92      204.41    107.54 o 
 -14   7   3     3093.43     3406.31    270.61 o 
 -13   7   3      493.81      449.22    110.12 o 
 -12   7   3     2051.76     1877.79    162.30 o 
 -11   7   3     2030.02     2161.22    122.89 o 
 -10   7   3      342.02      331.77     40.08 o 
  -9   7   3      408.38      331.11     36.26 o 
  -8   7   3     1411.25     1443.41     67.05 o 
  -7   7   3        0.66       21.60     32.13 o 
  -6   7   3     7346.12     6813.02    688.20 o 
  -5   7   3     2806.14     2747.28     93.25 o 
  -4   7   3     3862.23     3654.72    290.65 o 
  -3   7   3     7349.29     7032.64    217.68 o 
  -2   7   3      874.48      850.49     36.71 o 
  -1   7   3     8252.37     7697.65    183.00 o 
   0   7   3      910.90      908.29     45.47 o 
   1   7   3     1974.00     2041.29    101.74 o 
   2   7   3     3001.02     3058.29    120.35 o 
   3   7   3      422.96      514.26     30.48 o 
   4   7   3     1528.09     1571.96     52.65 o 
   5   7   3     1104.94     1180.97     59.19 o 
   6   7   3      156.62      167.36     23.81 o 
   7   7   3      638.33      746.47     73.33 o 
   8   7   3      670.47      767.47     56.48 o 
   9   7   3     1552.17     1499.51     83.08 o 
  10   7   3     4007.95     4508.64    223.98 o 
  11   7   3      295.26      279.54     56.39 o 
  12   7   3     2786.46     2920.93    220.78 o 
  13   7   3       55.63       51.62    101.80 o 
  14   7   3     1149.78     1066.28    151.78 o 
 -14   8   3      363.56      320.36    116.17 o 
 -13   8   3      916.82      976.80    264.65 o 
 -12   8   3     2437.72     2823.79    513.12 o 
 -11   8   3     2409.90     2207.34    207.88 o 
 -10   8   3     2591.99     2573.13    195.45 o 
  -9   8   3     1979.19     1969.20    142.72 o 
  -8   8   3     2198.89     1993.75    232.00 o 
  -7   8   3        4.07      -20.02     46.63 o 
  -6   8   3     1675.34     1636.54     79.14 o 
  -5   8   3     1312.94     1149.80    159.17 o 
  -4   8   3      108.60      116.28     28.75 o 
  -3   8   3      179.59      249.31     35.54 o 
  -2   8   3        1.32       10.52     27.64 o 
  -1   8   3       41.19       65.27     28.44 o 
   0   8   3      568.68      640.63     34.44 o 
   1   8   3        4.47        3.99     10.87 o 
   2   8   3     5315.43     4916.27    451.12 o 
   3   8   3     1009.83     1022.79     35.71 o 
   4   8   3     4743.02     4877.98    170.22 o 
   5   8   3     5420.20     5236.78    186.32 o 
   6   8   3      782.97      737.80     42.24 o 
   7   8   3     2024.81     1962.27    144.68 o 
   8   8   3     1268.54     1353.05     95.15 o 
   9   8   3     1053.68      905.71    148.43 o 
  10   8   3       96.38        7.36     61.82 o 
  11   8   3        0.68       48.98    116.80 o 
  12   8   3     1177.94     1271.32    236.55 o 
  13   8   3     1248.26     1030.35    190.95 o 
 -12   9   3      382.81      295.62    144.31 o 
 -11   9   3     1314.35     1144.63    255.97 o 
 -10   9   3      858.92     1041.88    235.23 o 
  -9   9   3       19.06       36.56     72.65 o 
  -8   9   3       16.07       74.91     81.89 o 
  -7   9   3      278.70      250.66     67.39 o 
  -6   9   3      304.11      403.38     62.42 o 
  -5   9   3      822.95      822.61     74.56 o 
  -4   9   3      276.38      192.93     32.92 o 
  -3   9   3     2289.08     2141.68    210.99 o 
  -2   9   3     1787.75     1845.44     80.50 o 
  -1   9   3     2636.89     2600.19     90.86 o 
   0   9   3     5607.01     5782.32    179.30 o 
   1   9   3      825.02      926.21     48.59 o 
   2   9   3      821.61      819.18     85.38 o 
   3   9   3      472.18      526.37     30.47 o 
   4   9   3      618.79      656.81     36.53 o 
   5   9   3      526.65      493.99     43.78 o 
   6   9   3     1155.18     1219.97     67.41 o 
   7   9   3     3236.30     3785.10    530.62 o 
   8   9   3      433.13      341.00    125.63 o 
   9   9   3     4096.15     4669.37    666.70 o 
  10   9   3      991.08      941.47    116.28 o 
  11   9   3     4864.26     4659.67    798.80 o 
  12   9   3      165.60      106.72     84.43 o 
 -11  10   3     1743.00     2165.37    200.66 o 
 -10  10   3      244.20      130.58     89.56 o 
  -9  10   3     2904.28     3051.67    330.70 o 
  -8  10   3        8.83       16.78    116.22 o 
  -7  10   3     1588.80     1711.26    153.43 o 
  -6  10   3       85.64      106.24     82.82 o 
  -5  10   3      210.29      268.62    152.40 o 
  -4  10   3       58.76       89.88     52.32 o 
  -3  10   3       82.60       78.72     35.98 o 
  -2  10   3       20.10      -11.17     38.35 o 
  -1  10   3     2046.06     2126.99    140.55 o 
   0  10   3      351.20      348.87     92.45 o 
   1  10   3     1462.17      739.55    564.38 o 
   2  10   3       57.48       48.79     16.26 o 
   3  10   3     2592.58     2010.92    369.29 o 
   4  10   3        0.11      -40.53     44.66 o 
   5  10   3     2224.44     2074.03    226.96 o 
   6  10   3       16.75      -37.87     37.87 o 
   7  10   3      578.22      637.94    122.84 o 
   8  10   3      154.93      146.06    214.78 o 
   9  10   3      345.63      410.22    122.55 o 
  10  10   3      880.47      780.56    151.82 o 
  -9  11   3      371.40      343.19    110.52 o 
  -8  11   3      342.95      274.80    125.04 o 
  -7  11   3      990.49     1143.28    237.73 o 
  -6  11   3      611.10      799.68    120.34 o 
  -5  11   3      320.70      506.56    118.66 o 
  -4  11   3      344.09      342.83    266.56 o 
  -3  11   3     3762.38     5129.69    358.36 o 
  -2  11   3     1029.14     1192.12    167.41 o 
  -1  11   3     4305.83     5090.77    364.33 o 
   0  11   3      315.53      266.33     51.75 o 
   1  11   3      299.36      371.87     51.98 o 
   2  11   3       32.09        8.01     31.43 o 
   3  11   3      192.08      173.38     45.16 o 
   4  11   3      239.85      280.27     39.22 o 
   5  11   3       13.28       67.78     72.23 o 
   6  11   3       38.53      140.60    110.33 o 
   7  11   3     2114.66     2744.24    161.67 o 
   8  11   3       12.51       -6.99     49.77 o 
  -6  12   3      563.63      542.82    108.16 o 
  -5  12   3     1957.11     2087.45    324.23 o 
  -4  12   3      168.15       96.44     75.61 o 
  -3  12   3      484.12      461.04    204.48 o 
  -2  12   3       85.19       74.37    141.22 o 
  -1  12   3     3998.89     4920.23    335.35 o 
   0  12   3      567.29      573.95    133.52 o 
   1  12   3     4889.76     5836.35   1047.12 o 
   2  12   3      603.87      525.09    109.83 o 
   3  12   3     3838.56     2977.19    359.24 o 
   4  12   3       71.57      119.16    230.08 o 
   5  12   3     1993.38     2068.94    300.69 o 
 -16   0   4     5067.78     4694.25    593.44 o 
 -14   0   4     4987.99     5162.35    427.50 o 
 -12   0   4     2448.41     2417.22    135.64 o 
 -10   0   4      539.79      617.51     74.58 o 
  -8   0   4     4711.71     4907.74    215.37 o 
  -6   0   4    31882.30    32118.97    996.96 o 
  -4   0   4    54759.15    52521.15   1864.67 o 
  -2   0   4    17510.74    17701.18    765.86 o 
   0   0   4    13389.98    13107.12    634.33 o 
   2   0   4     2985.73     2700.94    109.91 o 
   4   0   4     5934.03     6187.22    329.97 o 
   6   0   4     7131.74     8291.49    536.07 o 
   8   0   4     1589.72     1610.26    115.92 o 
  10   0   4     9700.12    10618.68    521.94 o 
  12   0   4     5170.45     5307.40    395.43 o 
  14   0   4      462.16      145.64    145.64 o 
  16   0   4      160.95      278.92    195.65 o 
 -17   1   4     2026.13     2042.97    223.55 o 
 -16   1   4      513.37      535.36    101.64 o 
 -15   1   4      551.07      755.18    259.50 o 
 -14   1   4      232.88      255.24     75.30 o 
 -13   1   4      476.90      410.20    104.94 o 
 -12   1   4      220.19      217.98     53.85 o 
 -11   1   4     4871.20     4841.17    194.80 o 
 -10   1   4    10331.84    10331.03    337.53 o 
  -9   1   4     3356.37     3432.04    205.84 o 
  -8   1   4    10786.91    11549.98    290.67 o 
  -7   1   4      250.52      216.34     26.79 o 
  -6   1   4     9916.91     9747.76    234.15 o 
  -5   1   4     2811.76     2710.50     87.02 o 
  -4   1   4     1751.71     1855.66     54.08 o 
  -3   1   4     9632.38     9743.96    248.99 o 
  -2   1   4      852.14      925.45     33.49 o 
  -1   1   4    39423.12    34762.29    928.68 o 
   0   1   4      871.37      819.05     33.58 o 
   1   1   4      242.75      226.17     13.33 o 
   2   1   4    50495.71    44527.78   1580.42 o 
   3   1   4    14622.68    13277.41    301.80 o 
   4   1   4    27354.90    26810.96    577.68 o 
   5   1   4      771.94      853.08     46.33 o 
   6   1   4    15219.16    15993.38    358.24 o 
   7   1   4     2792.48     2909.36     89.97 o 
   8   1   4     1933.01     1954.88     78.79 o 
   9   1   4     1472.85     1427.40     78.58 o 
  10   1   4     2758.50     2838.84    116.66 o 
  11   1   4      533.39      475.35    152.93 o 
  12   1   4     6635.35     6968.08    298.44 o 
  13   1   4      381.56      386.70     94.89 o 
  14   1   4     3031.26     2727.95    208.65 o 
  15   1   4      614.85      407.86     98.06 o 
  16   1   4     1962.59     1698.14    208.94 o 
 -17   2   4        3.76       19.08     98.66 o 
 -16   2   4     2350.50     2226.94    207.98 o 
 -15   2   4       48.12      -35.80     74.39 o 
 -14   2   4      906.41      829.95    134.53 o 
 -13   2   4     3163.81     3185.30    157.01 o 
 -12   2   4        8.87      -24.76     50.46 o 
 -11   2   4      806.46      933.26     87.99 o 
 -10   2   4      273.91      392.74     41.42 o 
  -9   2   4     1549.87     1738.36     71.26 o 
  -8   2   4      498.18      584.61     43.62 o 
  -7   2   4       36.54       42.20     41.02 o 
  -6   2   4    13813.02    13934.34    357.61 o 
  -5   2   4       27.27       33.37     17.62 o 
  -4   2   4    20964.53    21117.88    486.74 o 
  -3   2   4    16920.66    17030.15    446.75 o 
  -2   2   4     3884.67     3920.89    168.62 o 
  -1   2   4    14010.12    12969.82    270.17 o 
   0   2   4    15088.44    13026.92    384.37 o 
   1   2   4      205.64      155.22     13.31 o 
   2   2   4     2912.38     2897.15    130.37 o 
   3   2   4        4.65       15.81     12.96 o 
   4   2   4     1763.31     1460.77     45.92 o 
   5   2   4        5.36      -14.73     15.83 o 
   6   2   4     8972.05     9163.19    266.31 o 
   7   2   4     7597.77     7365.51    211.20 o 
   8   2   4     5866.06     5665.30    182.72 o 
   9   2   4     9811.82    10049.20    342.00 o 
  10   2   4     3436.34     3490.62    123.41 o 
  11   2   4     3923.54     3985.54    211.29 o 
  12   2   4     1398.26     1411.02    108.33 o 
  13   2   4       23.45      -26.70     63.19 o 
  14   2   4      542.24      533.71     80.67 o 
  15   2   4      279.91      172.57    145.78 o 
  16   2   4      276.73      104.81    108.90 o 
 -17   3   4      776.66      753.77    299.37 o 
 -16   3   4      165.36      189.84    105.92 o 
 -15   3   4      895.70      737.50    346.59 o 
 -14   3   4     2857.77     2821.73    175.13 o 
 -13   3   4     1154.84     1222.22    159.47 o 
 -12   3   4      984.01     1170.44    166.31 o 
 -11   3   4     6718.82     6883.60    222.08 o 
 -10   3   4      443.91      424.14     49.68 o 
  -9   3   4     5378.35     5614.54    168.27 o 
  -8   3   4       72.74       46.91     29.73 o 
  -7   3   4     7377.84     7861.96    197.96 o 
  -6   3   4     4407.77     4477.99    147.50 o 
  -5   3   4    11688.42    13145.75    323.24 o 
  -4   3   4      537.44      575.46     32.20 o 
  -3   3   4       79.57       57.65     21.66 o 
  -2   3   4     4496.93     4752.77    173.81 o 
  -1   3   4    26870.14    23919.58    581.76 o 
   0   3   4     1906.76     1684.38     64.42 o 
   1   3   4     1977.53     1639.54     37.91 o 
   2   3   4    17763.77    16788.03    542.22 o 
   3   3   4     2352.65     1955.07     87.70 o 
   4   3   4    22412.49    24064.38    492.40 o 
   5   3   4     2244.10     2449.53     73.53 o 
   6   3   4     1623.54     1557.48     64.77 o 
   7   3   4        1.81       10.55     19.26 o 
   8   3   4      158.22      195.94     34.86 o 
   9   3   4        0.39      -14.39     22.86 o 
  10   3   4       89.10       77.02     33.27 o 
  11   3   4       43.59       52.47     48.58 o 
  12   3   4      214.79      224.64     59.58 o 
  13   3   4      132.75      168.48     63.76 o 
  14   3   4      150.70      180.29     91.85 o 
  15   3   4     1323.88     1368.20    363.65 o 
  16   3   4      332.85      150.08    114.82 o 
 -17   4   4     3007.58     2045.40    348.35 o 
 -16   4   4       75.21      -25.84     98.35 o 
 -15   4   4     4229.56     4247.37    345.96 o 
 -14   4   4      854.55      810.40     80.75 o 
 -13   4   4     6467.76     6161.24    369.84 o 
 -12   4   4      114.18       95.74     56.42 o 
 -11   4   4     1727.98     1810.33    124.08 o 
 -10   4   4       90.21       97.30     27.40 o 
  -9   4   4     1088.88     1162.84     56.35 o 
  -8   4   4        2.24       18.54     22.05 o 
  -7   4   4     1415.06     1479.11     56.65 o 
  -6   4   4      117.96      170.92     23.36 o 
  -5   4   4     4986.82     4954.24    115.87 o 
  -4   4   4      235.97      249.78     62.00 o 
  -3   4   4    27046.84    26601.04    715.54 o 
  -2   4   4     5523.22     4963.50    220.36 o 
  -1   4   4    10018.46     9146.04    220.11 o 
   0   4   4     4193.05     3694.21     78.68 o 
   1   4   4     7677.47     7747.07    160.00 o 
   2   4   4      397.89      329.97     20.21 o 
   3   4   4     2725.85     2859.60    144.71 o 
   4   4   4      704.64      742.04     31.33 o 
   5   4   4      360.53      526.61     28.33 o 
   6   4   4     8104.97     8615.22    231.24 o 
   7   4   4     7167.92     6904.85    388.94 o 
   8   4   4     3808.38     3890.26    160.68 o 
   9   4   4     3740.12     3713.25    139.39 o 
  10   4   4     2047.38     1738.89    139.31 o 
  11   4   4     3303.49     3332.68    158.57 o 
  12   4   4      308.74      231.64     53.17 o 
  13   4   4      434.82      515.99     97.21 o 
  14   4   4        3.23      119.32     88.51 o 
  15   4   4       85.70      213.60    170.06 o 
  16   4   4       13.02       -9.09    188.15 o 
 -16   5   4       89.61      733.78    304.52 o 
 -15   5   4     1280.32     1102.73    222.28 o 
 -14   5   4        1.39      -54.48     70.37 o 
 -13   5   4      431.81      519.43     85.33 o 
 -12   5   4      335.64      205.86     45.80 o 
 -11   5   4     3678.62     3897.29    297.10 o 
 -10   5   4     1831.48     1874.47     92.26 o 
  -9   5   4     1071.28     1075.49     79.16 o 
  -8   5   4     2293.37     2236.78    113.53 o 
  -7   5   4     1518.72     1485.49     46.87 o 
  -6   5   4      327.35      363.97     28.24 o 
  -5   5   4     8812.64     8127.35   1011.94 o 
  -4   5   4     3596.40     3389.92    177.41 o 
  -3   5   4     1293.74     1177.20     42.86 o 
  -2   5   4     4336.97     4249.40    105.83 o 
  -1   5   4     5443.17     5055.98    112.38 o 
   0   5   4        0.92       -0.22      5.93 o 
   1   5   4    21569.00    20183.74    515.41 o 
   2   5   4     1201.12     1102.97     32.17 o 
   3   5   4    23979.33    23597.92    600.60 o 
   4   5   4     1791.22     1720.54     48.61 o 
   5   5   4     5434.25     5250.13    192.54 o 
   6   5   4      770.73      884.06     41.23 o 
   7   5   4      890.29      902.30     98.37 o 
   8   5   4     1110.09     1219.85    105.13 o 
   9   5   4       19.59       61.04     55.47 o 
  10   5   4      690.34      700.76     50.01 o 
  11   5   4     1761.22     1691.51    125.58 o 
  12   5   4       14.29      -39.33     39.33 o 
  13   5   4     1754.62     1952.89    242.26 o 
  14   5   4      126.81      148.18     69.73 o 
  15   5   4      599.13      968.08    129.01 o 
 -15   6   4     2731.94     2278.75    381.60 o 
 -14   6   4        1.78      149.39     86.30 o 
 -13   6   4     1370.37     1315.05    139.92 o 
 -12   6   4      173.71      203.85     60.25 o 
 -11   6   4     1428.53     1330.58     79.68 o 
 -10   6   4      630.60      598.42     83.65 o 
  -9   6   4      373.93      308.17     31.99 o 
  -8   6   4     1483.12     1526.06     92.48 o 
  -7   6   4     4799.47     4491.69    152.21 o 
  -6   6   4     2297.56     2307.47     81.92 o 
  -5   6   4     7801.53     7781.91    441.09 o 
  -4   6   4        5.56       31.26     23.27 o 
  -3   6   4    11194.88    11054.84    350.81 o 
  -2   6   4     2024.93     1907.79     69.49 o 
  -1   6   4    11926.48    11357.11    291.03 o 
   0   6   4     3365.89     3165.85    111.89 o 
   1   6   4     5060.43     5162.27    156.23 o 
   2   6   4     1035.33     1006.06     44.42 o 
   3   6   4     1805.67     1735.51     45.33 o 
   4   6   4      101.54      129.87     18.42 o 
   5   6   4     1028.62     1105.37     57.50 o 
   6   6   4     3453.15     3494.44    141.45 o 
   7   6   4     5193.28     5792.33    169.24 o 
   8   6   4       16.52       56.83     37.61 o 
   9   6   4     1497.97     1702.92    139.70 o 
  10   6   4      855.41      647.14    107.27 o 
  11   6   4     3611.17     3707.96    456.92 o 
  12   6   4      112.86      133.92     52.80 o 
  13   6   4     1937.06     1735.19    230.37 o 
  14   6   4        0.32       31.78    158.29 o 
 -15   7   4      319.37      197.09     93.95 o 
 -14   7   4      165.95       53.07     91.39 o 
 -13   7   4      106.75       19.04    103.09 o 
 -12   7   4      593.24      409.76     98.86 o 
 -11   7   4     3442.58     3168.98    287.02 o 
 -10   7   4     1942.00     1960.93    120.09 o 
  -9   7   4     6355.86     6192.19    425.85 o 
  -8   7   4      520.81      548.08     39.37 o 
  -7   7   4      153.79      106.15     38.73 o 
  -6   7   4      596.99      632.56     37.30 o 
  -5   7   4      145.13      152.89     25.28 o 
  -4   7   4        4.52      -10.14     32.61 o 
  -3   7   4      117.93       92.49     35.17 o 
  -2   7   4      247.46      230.95     41.69 o 
  -1   7   4       34.91       39.36     16.58 o 
   0   7   4      437.87      456.21     32.35 o 
   1   7   4     1532.63     1601.09     81.52 o 
   2   7   4      191.42      207.44     22.02 o 
   3   7   4     7472.49     7685.70    190.58 o 
   4   7   4      238.36      303.96     24.92 o 
   5   7   4    10613.36    10464.38    322.59 o 
   6   7   4        6.43       -0.93     25.16 o 
   7   7   4     3782.84     3447.71    124.01 o 
   8   7   4        0.97       30.85     37.12 o 
   9   7   4      427.01      430.33     48.65 o 
  10   7   4      344.21      313.42     66.11 o 
  11   7   4     1797.66     1862.33    124.50 o 
  12   7   4      277.73      211.45     93.71 o 
  13   7   4     4103.31     3947.56    334.45 o 
  14   7   4      110.42      171.82    115.92 o 
 -14   8   4      787.04      984.51    210.07 o 
 -13   8   4     1823.68     1899.23    236.55 o 
 -12   8   4      912.99     1056.55    166.53 o 
 -11   8   4     2112.31     2121.97    201.54 o 
 -10   8   4       50.88       -6.80     57.08 o 
  -9   8   4      382.82      406.96     73.82 o 
  -8   8   4        5.89      -22.60     22.60 o 
  -7   8   4     1858.33     1840.47    117.30 o 
  -6   8   4      604.49      569.16    139.29 o 
  -5   8   4     8220.86     8127.74    272.62 o 
  -4   8   4     2779.22     2510.67    124.04 o 
  -3   8   4     7649.99     7216.29    209.07 o 
  -2   8   4     4007.74     3977.43    114.24 o 
  -1   8   4     1201.98     1175.96     79.47 o 
   0   8   4     1375.90     1344.31     66.96 o 
   1   8   4      527.75      580.53     31.61 o 
   2   8   4        8.14       19.93     14.27 o 
   3   8   4        8.72       12.24     16.51 o 
   4   8   4      232.79      173.39     33.94 o 
   5   8   4      885.47      786.85     49.47 o 
   6   8   4      218.50      226.95     34.38 o 
   7   8   4      887.69      900.24     77.65 o 
   8   8   4     1290.42     1460.57    180.98 o 
   9   8   4        5.08      -53.62     53.62 o 
  10   8   4     2718.67     2738.27    234.07 o 
  11   8   4     2411.20     2743.47    410.43 o 
  12   8   4      639.50      681.49    123.17 o 
  13   8   4     1885.84     1648.48    284.51 o 
 -12   9   4     1940.33     1990.89    254.79 o 
 -11   9   4     1584.15     1773.71    174.73 o 
 -10   9   4     5191.36     4842.72    339.90 o 
  -9   9   4     1690.85     1505.78    252.59 o 
  -8   9   4     5540.78     5805.86    271.30 o 
  -7   9   4      140.45      247.87     91.35 o 
  -6   9   4     2788.72     3213.45    449.27 o 
  -5   9   4      181.65      213.74     54.12 o 
  -4   9   4      593.21      407.47    201.83 o 
  -3   9   4        1.28       25.86     30.69 o 
  -2   9   4     3100.40     3230.44    121.69 o 
  -1   9   4      818.34      742.57     50.90 o 
   0   9   4      285.78      374.10     35.24 o 
   1   9   4     1445.74     1585.18     63.96 o 
   2   9   4     1117.94     1167.51     50.91 o 
   3   9   4      780.11      805.61    152.22 o 
   4   9   4     3943.07     3786.81    125.42 o 
   5   9   4     1706.49     1628.82     81.44 o 
   6   9   4     1541.62     1492.64    109.91 o 
   7   9   4        5.93       30.33    144.76 o 
   8   9   4      872.28      849.20    213.16 o 
   9   9   4      142.40      114.80    118.42 o 
  10   9   4      731.43      987.68    185.95 o 
  11   9   4       65.33       36.42     63.70 o 
 -11  10   4        1.77       77.25     93.59 o 
 -10  10   4       14.38       16.57    173.00 o 
  -9  10   4      103.85      105.53     70.61 o 
  -8  10   4      394.19      418.38    186.83 o 
  -7  10   4      321.43      320.47    204.04 o 
  -6  10   4     4579.85     4604.16    967.83 o 
  -5  10   4       24.39       45.86    105.33 o 
  -4  10   4     3878.27     4282.04    580.85 o 
  -3  10   4     1235.72     1373.85    112.79 o 
  -2  10   4      361.80      484.28    136.81 o 
  -1  10   4     3969.33     4544.50    511.79 o 
   0  10   4      466.56      620.55     68.54 o 
   1  10   4      419.34      502.22     42.95 o 
   2  10   4      482.47      551.15     38.24 o 
   3  10   4       10.78       27.04     18.87 o 
   4  10   4      734.14      716.20     42.57 o 
   5  10   4      139.18       93.93     30.95 o 
   6  10   4      914.91      877.71    171.82 o 
   7  10   4      328.84      464.51     95.46 o 
   8  10   4     1219.67     1754.31    372.92 o 
   9  10   4      366.33      464.05     99.60 o 
  10  10   4     3010.77     3043.79    307.75 o 
  -9  11   4      183.39      231.08    127.69 o 
  -8  11   4     2259.38     2650.96    434.85 o 
  -7  11   4      431.36      498.02    129.16 o 
  -6  11   4     1282.58     1466.41    203.06 o 
  -5  11   4       18.20       86.47     64.52 o 
  -4  11   4     1370.75     1425.96    129.60 o 
  -3  11   4      427.75      521.81    148.46 o 
  -2  11   4       92.42       62.86     48.09 o 
  -1  11   4      378.93      264.15     91.06 o 
   0  11   4     2343.04     2195.81    201.56 o 
   1  11   4       18.85       49.48     75.97 o 
   2  11   4     9427.41     9243.18    571.17 o 
   3  11   4       19.50       54.28     23.85 o 
   4  11   4     2342.74     2562.15    138.13 o 
   5  11   4       38.12       24.76     55.28 o 
   6  11   4      637.98      815.97    115.77 o 
   7  11   4      623.69      650.69     72.85 o 
   8  11   4       52.86      150.92     58.55 o 
  -6  12   4     1812.13     2081.59    194.18 o 
  -5  12   4      187.92      118.57    171.23 o 
  -4  12   4      826.58     1083.60    118.36 o 
  -3  12   4      198.91      256.61     66.24 o 
  -2  12   4     1241.73      698.18    186.53 o 
  -1  12   4      563.55      637.58     97.68 o 
   0  12   4     1136.02     1208.96    150.07 o 
   1  12   4      225.53      252.88     95.70 o 
   2  12   4        1.48      -14.03     76.30 o 
   3  12   4      123.92      205.66    205.66 o 
   4  12   4      894.34     1143.63    292.45 o 
   5  12   4      170.96      333.05    123.87 o 
 -17   0   5        0.46     -101.51    117.69 o 
 -15   0   5       47.24      207.13    121.81 o 
 -13   0   5      353.01      248.13    135.19 o 
 -11   0   5     9993.56    10670.98    386.35 o 
  -9   0   5    15687.19    14912.56    668.83 o 
  -7   0   5     2334.19     3148.50    130.47 o 
  -5   0   5       22.58       38.30     23.17 o 
  -3   0   5     3498.67     3764.82    144.57 o 
  -1   0   5     2182.47     2081.60    108.71 o 
   1   0   5     2289.32     2256.00    157.13 o 
   3   0   5    11961.47    13241.57    451.23 o 
   5   0   5     1445.78     1277.29    130.19 o 
   7   0   5     9468.80     9736.26    414.65 o 
   9   0   5     2434.26     2201.69    143.22 o 
  11   0   5     4110.61     3788.09    402.20 o 
  13   0   5     4412.55     4981.11    309.81 o 
  15   0   5     5458.48     7248.06    744.96 o 
 -17   1   5      834.13      607.00    132.01 o 
 -16   1   5       17.27       20.01    100.33 o 
 -15   1   5     3387.75     3356.01    230.17 o 
 -14   1   5      199.75      264.22     73.44 o 
 -13   1   5     2149.48     2184.93    118.32 o 
 -12   1   5       24.61        6.67     34.69 o 
 -11   1   5     3177.26     3082.46    121.58 o 
 -10   1   5        0.78      -26.29     26.29 o 
  -9   1   5     1808.94     1709.38     66.39 o 
  -8   1   5      259.80      285.27     24.68 o 
  -7   1   5     7407.84     6968.77    216.88 o 
  -6   1   5      602.22      721.95     40.71 o 
  -5   1   5     4341.83     3622.16    161.93 o 
  -4   1   5      238.36      274.22     21.88 o 
  -3   1   5    26342.47    26551.00    714.61 o 
  -2   1   5      273.60      319.57     21.22 o 
  -1   1   5    10262.27     9327.57    235.22 o 
   0   1   5     7100.16     6431.38    168.64 o 
   1   1   5     8842.94     8337.91    219.27 o 
   2   1   5    12760.92    12160.39    489.29 o 
   3   1   5    10955.41    10842.42    227.52 o 
   4   1   5     3399.13     3674.10    106.61 o 
   5   1   5    15870.10    16527.71    357.82 o 
   6   1   5     2215.72     2352.56    199.33 o 
   7   1   5    10669.65    10653.22    265.63 o 
   8   1   5     1895.33     1957.79     81.55 o 
   9   1   5     3402.38     3498.32    135.25 o 
  10   1   5     1501.94     1418.64     78.91 o 
  11   1   5      188.34      270.36     54.01 o 
  12   1   5      390.92      362.07    145.64 o 
  13   1   5      692.67      969.56    104.93 o 
  14   1   5        2.88      374.83    148.29 o 
  15   1   5        2.79      -16.48    156.52 o 
  16   1   5      112.63        5.18     96.40 o 
 -17   2   5       36.49        1.96     97.67 o 
 -16   2   5      349.57      361.78    145.49 o 
 -15   2   5     1204.77     1044.39    134.93 o 
 -14   2   5      160.56      179.31     64.67 o 
 -13   2   5     1498.00     1651.75    120.60 o 
 -12   2   5     7383.36     7243.82    252.61 o 
 -11   2   5     6892.67     7399.46    292.47 o 
 -10   2   5     5104.23     5207.61    162.73 o 
  -9   2   5     4137.23     4134.39    143.24 o 
  -8   2   5     6293.02     6214.95    161.60 o 
  -7   2   5      329.60      258.71     27.40 o 
  -6   2   5     7314.67     8179.45    208.03 o 
  -5   2   5     2228.42     2398.73     71.49 o 
  -4   2   5     1456.92     1548.35     78.90 o 
  -3   2   5     2221.16     2342.03     79.62 o 
  -2   2   5   100777.83    88432.89   2221.17 o 
  -1   2   5      982.13      941.97     27.59 o 
   0   2   5      676.86      512.13     23.06 o 
   1   2   5     2916.20     2504.84    101.46 o 
   2   2   5     4920.60     4432.44     97.58 o 
   3   2   5    12555.90    12006.56    255.77 o 
   4   2   5     2393.75     2436.82     64.17 o 
   5   2   5     8716.23     8564.73    266.18 o 
   6   2   5     4928.36     5148.31    129.78 o 
   7   2   5      548.49      550.28     40.00 o 
   8   2   5      270.16      213.59     46.88 o 
   9   2   5     2082.69     1969.69     88.63 o 
  10   2   5      434.79      452.30     46.20 o 
  11   2   5     2425.78     2683.03    186.60 o 
  12   2   5        3.02      -24.84     64.00 o 
  13   2   5     1658.55     1532.17    263.77 o 
  14   2   5      477.90      537.60    112.24 o 
  15   2   5     1907.86     1865.23    163.15 o 
  16   2   5      402.30      427.80    126.95 o 
 -17   3   5     1125.57      972.25    230.08 o 
 -16   3   5      160.27      222.99    116.98 o 
 -15   3   5      382.24      437.96     97.30 o 
 -14   3   5      367.74      447.29     75.61 o 
 -13   3   5      126.27      115.30     50.35 o 
 -12   3   5       52.33       40.32     46.84 o 
 -11   3   5     1556.98     1659.13    108.29 o 
 -10   3   5      164.09      214.76     33.57 o 
  -9   3   5     1570.54     1504.87     56.50 o 
  -8   3   5      855.96      837.48     56.82 o 
  -7   3   5      403.17      438.41     41.79 o 
  -6   3   5     1487.03     1525.12     68.74 o 
  -5   3   5      386.38      501.57     67.32 o 
  -4   3   5    14183.91    14058.40    352.18 o 
  -3   3   5     5399.22     5389.78    188.64 o 
  -2   3   5    17210.12    16387.24    321.97 o 
  -1   3   5     4195.62     4134.91     93.35 o 
   0   3   5       17.47       15.72      7.88 o 
   1   3   5     8861.85     7873.61    210.98 o 
   2   3   5       31.11       25.98      9.95 o 
   3   3   5      587.67      577.82     26.82 o 
   4   3   5     7120.95     6999.52    240.46 o 
   5   3   5    12866.28    13511.00    421.46 o 
   6   3   5      349.23      338.37     26.24 o 
   7   3   5     8823.95     8618.64    343.96 o 
   8   3   5     5114.37     4981.39    141.58 o 
   9   3   5     7031.85     7197.88    234.92 o 
  10   3   5     8839.48     8832.59    323.17 o 
  11   3   5     1358.09     1412.14    141.12 o 
  12   3   5     1829.87     1913.09    111.76 o 
  13   3   5       78.44       10.35     60.04 o 
  14   3   5      202.45      203.75    141.94 o 
  15   3   5     1162.29     1341.97    143.43 o 
  16   3   5       16.70       14.05    114.39 o 
 -17   4   5     1434.53     1444.61    220.08 o 
 -16   4   5      336.48      378.96    112.10 o 
 -15   4   5      204.35      235.96    125.93 o 
 -14   4   5     6847.60     6518.37    352.64 o 
 -13   4   5      931.58     1100.73    118.81 o 
 -12   4   5     7755.89     8535.79    335.78 o 
 -11   4   5     1799.54     1774.92    135.76 o 
 -10   4   5      757.54      749.48     54.95 o 
  -9   4   5     1540.22     1595.91     62.53 o 
  -8   4   5      599.40      647.62     54.95 o 
  -7   4   5     5589.22     6299.86    166.27 o 
  -6   4   5      189.57      215.50     34.69 o 
  -5   4   5     4300.19     4716.67    135.38 o 
  -4   4   5     1571.26     1187.49    260.23 o 
  -3   4   5     5843.98     6145.94    226.14 o 
  -2   4   5     2866.57     2788.85     90.14 o 
  -1   4   5     9738.86     9036.56    209.43 o 
   0   4   5     2497.28     2323.59     76.05 o 
   1   4   5      447.73      434.49     25.81 o 
   2   4   5    54486.64    53279.80   1696.57 o 
   3   4   5    10752.65    10825.59    339.33 o 
   4   4   5    19087.96    19338.14    504.35 o 
   5   4   5       25.54       32.89     20.35 o 
   6   4   5     3698.10     3877.37    103.55 o 
   7   4   5     2054.14     2038.75    113.89 o 
   8   4   5      238.98      261.98     36.21 o 
   9   4   5     1591.25     1529.00     74.16 o 
  10   4   5     5872.66     6406.84    379.06 o 
  11   4   5      372.50      262.45     52.11 o 
  12   4   5     2795.95     2513.61    167.17 o 
  13   4   5        5.81      178.13    102.09 o 
  14   4   5     2105.40     2239.00    208.60 o 
  15   4   5        1.01      -59.73    115.63 o 
 -16   5   5     3953.50     3698.03    513.70 o 
 -15   5   5      517.60      703.72    127.25 o 
 -14   5   5     1703.66     1667.63    212.13 o 
 -13   5   5       11.11       99.36     42.61 o 
 -12   5   5      513.26      530.51     57.11 o 
 -11   5   5        4.89       77.05     35.26 o 
 -10   5   5        8.83       17.71     29.75 o 
  -9   5   5     1328.96     1262.84     81.16 o 
  -8   5   5     1570.39     1420.91     56.00 o 
  -7   5   5      330.85      315.04     26.33 o 
  -6   5   5     6786.27     6906.43    157.70 o 
  -5   5   5     1241.35     1059.86    193.50 o 
  -4   5   5    13711.83    13857.43    356.68 o 
  -3   5   5      320.07      341.40     36.12 o 
  -2   5   5    11920.74    11386.77    533.83 o 
  -1   5   5     1329.65     1448.53     49.46 o 
   0   5   5    13519.41    13397.95    430.04 o 
   1   5   5     1500.35     1470.85     62.68 o 
   2   5   5       15.21       22.10     11.93 o 
   3   5   5      148.76      131.61     15.95 o 
   4   5   5     4668.13     4459.87    163.84 o 
   5   5   5      498.03      571.08     42.98 o 
   6   5   5     6437.42     6365.45    233.95 o 
   7   5   5      477.41      524.87     43.57 o 
   8   5   5     5923.65     6211.40    209.38 o 
   9   5   5      673.47      646.03     53.64 o 
  10   5   5     2701.49     2646.99    116.64 o 
  11   5   5     1146.28     1078.35     90.47 o 
  12   5   5      109.87      131.70     60.04 o 
  13   5   5      107.69      141.69     56.31 o 
  14   5   5        9.13       36.31     83.45 o 
  15   5   5      104.11       27.95    115.33 o 
 -15   6   5       24.29      -11.90     99.53 o 
 -14   6   5     1682.37     1396.95    183.76 o 
 -13   6   5      303.15      288.34     68.62 o 
 -12   6   5     2370.91     2268.98    296.04 o 
 -11   6   5      667.69      679.57     54.47 o 
 -10   6   5    10538.60    10227.40    358.26 o 
  -9   6   5       13.73       46.09     35.41 o 
  -8   6   5     5295.15     5283.91    171.19 o 
  -7   6   5     1633.10     1573.01     63.14 o 
  -6   6   5      228.92      218.48     55.94 o 
  -5   6   5        0.74       -9.63     22.94 o 
  -4   6   5       21.42       35.74     36.95 o 
  -3   6   5     1525.11     1468.22    120.03 o 
  -2   6   5      547.58      485.07     60.30 o 
  -1   6   5       66.52       73.41     18.03 o 
   0   6   5    12594.64    12218.81    269.14 o 
   1   6   5     1948.47     2024.89     44.08 o 
   2   6   5    15065.34    15132.14    425.49 o 
   3   6   5      254.32      284.82     32.46 o 
   4   6   5      681.90      730.57     34.13 o 
   5   6   5     1585.39     1601.03    103.89 o 
   6   6   5     6077.11     5992.45    347.72 o 
   7   6   5     1022.53      935.28     90.81 o 
   8   6   5     4311.04     4105.66    155.10 o 
   9   6   5       52.53       22.25     26.46 o 
  10   6   5     1169.21     1242.03     91.59 o 
  11   6   5     1232.53      983.13     95.67 o 
  12   6   5     3477.17     3462.54    327.30 o 
  13   6   5        8.89      -50.36     86.60 o 
  14   6   5     4080.02     3597.68    388.37 o 
 -15   7   5      188.44      -41.35    124.16 o 
 -14   7   5     2457.50     1977.06    219.23 o 
 -13   7   5      341.54      179.34     91.85 o 
 -12   7   5     1977.94     1656.17    344.38 o 
 -11   7   5      164.78       50.03     44.06 o 
 -10   7   5       24.05      -28.15     34.10 o 
  -9   7   5     1547.14     1544.17     96.08 o 
  -8   7   5     5315.73     5244.34    297.03 o 
  -7   7   5      523.28      429.34     36.13 o 
  -6   7   5    12473.88    12423.26    401.62 o 
  -5   7   5       88.57       42.69     31.08 o 
  -4   7   5    13810.56    13176.54    350.16 o 
  -3   7   5     3485.32     3333.65    108.51 o 
  -2   7   5     7214.99     7050.48    201.71 o 
  -1   7   5     2146.00     2039.59     68.59 o 
   0   7   5     3454.52     3404.77     92.61 o 
   1   7   5     2240.22     2290.56     99.08 o 
   2   7   5      424.84      436.60     29.26 o 
   3   7   5      192.76      188.67     22.44 o 
   4   7   5     1090.57     1167.32     70.86 o 
   5   7   5     2555.58     2714.25     91.87 o 
   6   7   5     1793.96     1939.20     69.05 o 
   7   7   5     1685.47     1614.93     86.64 o 
   8   7   5     1018.85      931.25    260.68 o 
   9   7   5     2949.96     3012.50    117.69 o 
  10   7   5     4537.37     4488.95    256.86 o 
  11   7   5      308.74      307.91     69.94 o 
  12   7   5     1121.52     1337.68    218.75 o 
  13   7   5      222.77      120.32     91.64 o 
 -14   8   5      506.35      350.85    119.31 o 
 -13   8   5      121.10      170.94    183.59 o 
 -12   8   5      438.03      412.53     86.52 o 
 -11   8   5     1679.96     1556.84    126.21 o 
 -10   8   5     2681.50     2240.03    327.46 o 
  -9   8   5     4683.33     5334.52    575.78 o 
  -8   8   5     1407.53     1330.51     84.47 o 
  -7   8   5     6261.15     6175.41    256.88 o 
  -6   8   5      246.07      242.20     45.61 o 
  -5   8   5      544.67      562.30     41.20 o 
  -4   8   5     2986.58     2744.20    103.79 o 
  -3   8   5     5842.83     5537.88    163.20 o 
  -2   8   5     4849.98     4561.83    162.29 o 
  -1   8   5     4583.78     4559.58    148.97 o 
   0   8   5     1302.36     1170.55     55.39 o 
   1   8   5      737.68      744.79     42.07 o 
   2   8   5     4170.43     4421.46    159.76 o 
   3   8   5     2451.73     2459.67     97.04 o 
   4   8   5     1702.49     1794.08     68.57 o 
   5   8   5       80.86       75.58     21.91 o 
   6   8   5      519.78      507.36     40.38 o 
   7   8   5      327.30      293.32     42.94 o 
   8   8   5     2297.15     2257.16    111.60 o 
   9   8   5      728.80      733.43     69.22 o 
  10   8   5      155.96      110.69    127.25 o 
  11   8   5       20.91       48.67    123.87 o 
  12   8   5     1338.65     1246.45    347.47 o 
 -12   9   5       19.18      -24.11     68.22 o 
 -11   9   5       21.93      -50.79     67.55 o 
 -10   9   5      113.03      119.62     96.50 o 
  -9   9   5       54.17       45.82     71.88 o 
  -8   9   5        1.14        6.85     49.94 o 
  -7   9   5     2489.50     2526.45    402.20 o 
  -6   9   5      315.77      279.49     81.27 o 
  -5   9   5     8057.26     8979.99    901.93 o 
  -4   9   5     2100.59     2168.16    214.30 o 
  -3   9   5     8893.62     8356.12    281.72 o 
  -2   9   5     1927.87     2052.34    112.53 o 
  -1   9   5      223.94      184.52     31.06 o 
   0   9   5     1241.27     1175.60     98.01 o 
   1   9   5      529.79      520.04     87.25 o 
   2   9   5      136.51      116.17     28.00 o 
   3   9   5       23.46       30.81    150.02 o 
   4   9   5      157.57      191.09     22.55 o 
   5   9   5     1418.03     1416.92     79.52 o 
   6   9   5      634.07      636.66     59.10 o 
   7   9   5     1566.38     1368.20    213.16 o 
   8   9   5     1330.79     1181.61    203.89 o 
   9   9   5     1784.31     1780.83    307.46 o 
  10   9   5     1550.63     1817.60    254.79 o 
  11   9   5     1595.10     1367.05    175.36 o 
 -11  10   5     2189.58     2169.76    225.32 o 
 -10  10   5      484.22      568.48    133.28 o 
  -9  10   5     1305.34     1052.84    133.93 o 
  -8  10   5        4.43      -18.37     71.79 o 
  -7  10   5      941.21      893.15    116.14 o 
  -6  10   5       87.96       16.23    106.30 o 
  -5  10   5     1146.76     1636.48    150.45 o 
  -4  10   5        1.89       37.94    155.64 o 
  -3  10   5     2036.52     2027.69    111.86 o 
  -2  10   5      409.25      380.71     46.56 o 
  -1  10   5     5122.70     5525.44    541.92 o 
   0  10   5       93.68      132.36     48.92 o 
   1  10   5     2976.24     3170.66    188.81 o 
   2  10   5      459.46      557.59    341.81 o 
   3  10   5     6179.40     6574.29    309.31 o 
   4  10   5      157.54      149.23     32.71 o 
   5  10   5     1635.35     1737.03     92.13 o 
   6  10   5       19.92       15.18     55.11 o 
   7  10   5       11.89       44.71     66.73 o 
   8  10   5       25.56        4.26     58.52 o 
   9  10   5      132.49       91.87     76.26 o 
  10  10   5      248.28      221.04    160.20 o 
  -9  11   5      698.40      334.21    195.51 o 
  -8  11   5      110.12      202.83    106.65 o 
  -7  11   5     4703.08     5344.98    950.18 o 
  -6  11   5     1218.65     1380.79    121.39 o 
  -5  11   5     1615.25     1711.78    333.50 o 
  -4  11   5      267.01      166.82    127.10 o 
  -3  11   5     2574.91     2954.86    173.26 o 
  -2  11   5      470.73      574.95    105.92 o 
  -1  11   5      574.09      523.95     72.80 o 
   0  11   5      890.63      959.48    208.33 o 
   1  11   5      660.07      769.31    107.92 o 
   2  11   5     1104.39     1230.44     95.51 o 
   3  11   5        1.28      -16.04     45.03 o 
   4  11   5       77.84       64.88     33.67 o 
   5  11   5     1439.48     1431.60    203.94 o 
   6  11   5        0.14       13.13     40.06 o 
   7  11   5     3467.86     4103.04    274.45 o 
   8  11   5       85.37      140.99     78.90 o 
  -6  12   5       23.88      -32.44    251.70 o 
  -5  12   5      156.43       82.10     58.49 o 
  -4  12   5       29.20       -0.02     70.91 o 
  -3  12   5       17.26       50.62     61.18 o 
  -2  12   5      141.60      209.31     82.38 o 
  -1  12   5       22.71      -69.14    163.88 o 
   0  12   5       35.11       60.27    119.01 o 
   1  12   5     1539.38     1473.18    130.36 o 
   2  12   5      449.38      330.47     87.81 o 
   3  12   5     3313.85     3914.41    920.17 o 
   4  12   5      234.13      164.17    126.22 o 
   5  12   5     2108.23     2026.87    280.68 o 
 -16   0   6       58.41       93.56    109.74 o 
 -14   0   6     2557.38     2793.01    260.97 o 
 -12   0   6     5292.59     5540.41    308.49 o 
 -10   0   6     1828.02     1834.50    118.30 o 
  -8   0   6     9823.60    10627.73    369.06 o 
  -6   0   6     4601.73     3947.41    213.60 o 
  -4   0   6     9815.47     9608.12    345.06 o 
  -2   0   6    27348.80    25457.50    903.05 o 
   0   0   6      193.83      247.18     27.64 o 
   2   0   6     2288.82     2591.14    106.78 o 
   4   0   6    11200.81    10603.03    500.76 o 
   6   0   6     7424.89     7100.78    267.30 o 
   8   0   6     6246.76     6562.21    279.61 o 
  10   0   6     3744.09     3863.57    185.65 o 
  12   0   6      324.28      343.94    117.39 o 
  14   0   6        1.33      -96.50    142.99 o 
  16   0   6      618.85      967.09    155.64 o 
 -17   1   6       64.22      207.94    123.26 o 
 -16   1   6     2709.65     2319.97    202.84 o 
 -15   1   6     1551.64     1272.27    117.43 o 
 -14   1   6      748.42      849.84     97.16 o 
 -13   1   6        1.47      -40.80     40.80 o 
 -12   1   6     6747.90     6612.44    301.53 o 
 -11   1   6      242.70      232.80     42.68 o 
 -10   1   6     8659.28     9055.67    245.46 o 
  -9   1   6      945.30     1066.82     56.85 o 
  -8   1   6    12384.38    12631.94    321.76 o 
  -7   1   6     6772.16     7189.69    252.51 o 
  -6   1   6      178.62      149.70     25.52 o 
  -5   1   6    15898.79    16514.14    414.32 o 
  -4   1   6     2418.54     2442.77     72.73 o 
  -3   1   6     1781.33     2198.03     77.08 o 
  -2   1   6       43.28       26.39     15.25 o 
  -1   1   6    15531.69    13977.54    318.43 o 
   0   1   6    58533.75    51290.96   1895.83 o 
   1   1   6    45187.37    41709.65   1453.06 o 
   2   1   6    14397.28    13855.28    480.97 o 
   3   1   6     3875.62     4145.74    145.56 o 
   4   1   6      111.57       38.61     17.45 o 
   5   1   6      257.26      255.57     27.42 o 
   6   1   6      921.47     1128.93     79.12 o 
   7   1   6     2600.04     2989.83    134.36 o 
   8   1   6     5643.62     5971.99    206.81 o 
   9   1   6     1589.64     1659.80     76.99 o 
  10   1   6     2005.26     2165.92    150.12 o 
  11   1   6      153.15      126.94     77.98 o 
  12   1   6     1388.58     1359.09    264.06 o 
  13   1   6       16.34       97.95     65.00 o 
  14   1   6     2827.97     3067.61    236.67 o 
  15   1   6      488.09      314.77    126.81 o 
  16   1   6     1705.99     1676.70    274.36 o 
 -17   2   6     1003.97      831.30    137.54 o 
 -16   2   6     2742.91     3111.68    266.40 o 
 -15   2   6       15.87       24.13     95.92 o 
 -14   2   6     3065.13     2960.75    232.65 o 
 -13   2   6      224.11      308.59     82.33 o 
 -12   2   6      745.07      604.81     85.32 o 
 -11   2   6      140.50      105.96     35.54 o 
 -10   2   6        3.02      -23.08     23.08 o 
  -9   2   6     1126.38     1148.69     55.73 o 
  -8   2   6     3446.87     3540.42    114.44 o 
  -7   2   6     5054.39     4843.45    123.76 o 
  -6   2   6     8325.64     7327.98    205.54 o 
  -5   2   6     2587.18     2673.21     96.87 o 
  -4   2   6     2943.95     2548.76     66.56 o 
  -3   2   6     2425.41     2196.28     67.72 o 
  -2   2   6       80.97       67.44     11.74 o 
  -1   2   6     5588.96     5152.47    167.62 o 
   0   2   6     8086.39     7672.93    238.75 o 
   1   2   6       23.61       28.49     10.72 o 
   2   2   6     3174.02     2863.38    109.34 o 
   3   2   6     1460.34     1378.95     38.29 o 
   4   2   6    13918.30    14291.66    406.34 o 
   5   2   6       22.17       66.01     20.73 o 
   6   2   6      715.37      628.49     58.35 o 
   7   2   6       84.80      137.85     36.76 o 
   8   2   6     3624.75     3658.41    167.30 o 
   9   2   6      880.76      808.28     63.70 o 
  10   2   6     2921.23     2929.54    120.37 o 
  11   2   6     5087.13     5419.82    197.11 o 
  12   2   6       16.89       -2.44     56.80 o 
  13   2   6      675.69      646.30    115.49 o 
  14   2   6        1.97       62.16     55.53 o 
  15   2   6        0.22       -0.34    139.02 o 
  16   2   6     1230.95     1067.94    247.14 o 
 -17   3   6       11.70     -103.86    103.86 o 
 -16   3   6        0.57       31.19     83.44 o 
 -15   3   6      314.46      228.10     84.58 o 
 -14   3   6     1393.59     1362.84     99.79 o 
 -13   3   6     2002.26     1618.20    165.32 o 
 -12   3   6     8182.71     8216.31    310.82 o 
 -11   3   6      681.33      613.81     72.83 o 
 -10   3   6     2333.06     2374.48    111.22 o 
  -9   3   6     4641.74     4711.12    174.75 o 
  -8   3   6      778.97      713.02     64.52 o 
  -7   3   6     4387.45     4477.19    184.69 o 
  -6   3   6     1151.85     1263.06     67.70 o 
  -5   3   6      219.66      323.37     23.34 o 
  -4   3   6       65.92       58.00     14.02 o 
  -3   3   6     2378.48     2130.87    138.86 o 
  -2   3   6      110.91      142.55     11.19 o 
  -1   3   6      975.27      681.82     30.60 o 
   0   3   6        7.56       24.39      9.54 o 
   1   3   6    16806.27    16171.47    418.52 o 
   2   3   6     8914.85     8441.54    260.26 o 
   3   3   6    23583.03    22199.15    834.41 o 
   4   3   6    10896.65    10152.67    457.09 o 
   5   3   6     9586.56     9729.85    335.50 o 
   6   3   6        3.20       26.81     17.73 o 
   7   3   6      906.91     1024.77     54.84 o 
   8   3   6     4663.43     4866.86    195.53 o 
   9   3   6     5165.47     5090.68    184.85 o 
  10   3   6     4823.58     5240.56    303.04 o 
  11   3   6     2468.96     2139.61    143.83 o 
  12   3   6     1607.50     1724.22    196.69 o 
  13   3   6     2099.52     2182.79    237.94 o 
  14   3   6      134.53      135.70    112.13 o 
  15   3   6      240.08      303.98    187.86 o 
 -17   4   6     3967.46     3757.46    398.96 o 
 -16   4   6     1057.53     1078.30    226.55 o 
 -15   4   6     2737.36     2726.13    193.74 o 
 -14   4   6      200.91      132.88     55.12 o 
 -13   4   6      804.81      875.96    166.38 o 
 -12   4   6     2295.96     2294.62    190.09 o 
 -11   4   6     3652.88     3699.13    199.44 o 
 -10   4   6     1575.79     1599.04     71.49 o 
  -9   4   6     6125.95     6309.72    245.02 o 
  -8   4   6     1600.37     1704.87     87.98 o 
  -7   4   6    10811.29    11092.17    289.11 o 
  -6   4   6       50.09       59.34     16.16 o 
  -5   4   6     9476.80     9734.48    243.91 o 
  -4   4   6      945.76      966.00    170.10 o 
  -3   4   6    12082.86    11770.71    466.15 o 
  -2   4   6     1105.41     1146.64     34.54 o 
  -1   4   6       10.65        8.51      7.19 o 
   0   4   6     1281.77     1266.77     40.07 o 
   1   4   6      183.96      215.95     15.26 o 
   2   4   6     4098.55     4214.67    145.25 o 
   3   4   6     1262.53     1226.10     41.17 o 
   4   4   6     3466.46     3518.96    141.14 o 
   5   4   6     9900.02    10107.35    331.43 o 
   6   4   6      896.92     1013.69     39.91 o 
   7   4   6     5358.11     5222.47    130.77 o 
   8   4   6     2771.87     2865.20     91.54 o 
   9   4   6     6410.77     6780.27    192.23 o 
  10   4   6      628.44      672.07     76.72 o 
  11   4   6     2586.33     2425.06    137.17 o 
  12   4   6      429.36      336.59    107.53 o 
  13   4   6       65.46      -64.43     76.50 o 
  14   4   6       20.25       48.23     79.89 o 
  15   4   6     1178.85     1089.51    155.44 o 
 -16   5   6      119.19      -82.68    157.41 o 
 -15   5   6      644.38      460.75    177.12 o 
 -14   5   6       21.24       54.14     75.03 o 
 -13   5   6     4933.18     4795.53    331.56 o 
 -12   5   6      279.93      280.66     83.00 o 
 -11   5   6    11002.32    11653.89    632.36 o 
 -10   5   6      887.28      795.49     58.21 o 
  -9   5   6      178.52      227.72     41.19 o 
  -8   5   6     4754.04     4636.80    127.70 o 
  -7   5   6      275.97      308.48     35.61 o 
  -6   5   6     3867.57     4112.34    106.27 o 
  -5   5   6      231.54      240.42     30.65 o 
  -4   5   6       33.25       47.94     10.48 o 
  -3   5   6     4745.46     4839.08    197.83 o 
  -2   5   6     6398.37     5882.17    309.03 o 
  -1   5   6    10126.42     9970.30    212.21 o 
   0   5   6     2309.12     2138.99     85.41 o 
   1   5   6     3302.63     2854.17    107.99 o 
   2   5   6     2913.34     3130.84     71.22 o 
   3   5   6    10996.41    10329.70    440.55 o 
   4   5   6      544.32      562.99     27.67 o 
   5   5   6     5902.52     5705.94    144.95 o 
   6   5   6       17.14       39.72     18.31 o 
   7   5   6      893.33      925.48     48.82 o 
   8   5   6     1439.56     1445.11    101.17 o 
   9   5   6      615.30      707.56     47.43 o 
  10   5   6      300.88      326.93     51.10 o 
  11   5   6     5913.85     5931.75    273.30 o 
  12   5   6      701.55      593.45     95.46 o 
  13   5   6     5417.19     5701.33    391.13 o 
  14   5   6      287.12      192.76     80.63 o 
  15   5   6     1359.54     1653.21    252.44 o 
 -15   6   6     1254.86      897.66    181.24 o 
 -14   6   6      671.17      792.53    268.03 o 
 -13   6   6     1349.13     1359.28    109.07 o 
 -12   6   6        0.04       67.89     47.61 o 
 -11   6   6       31.90       36.12     27.14 o 
 -10   6   6      282.17      352.51     42.31 o 
  -9   6   6     1819.28     1902.74    128.50 o 
  -8   6   6      910.11      864.62     42.43 o 
  -7   6   6    15175.22    15477.56    505.00 o 
  -6   6   6      737.51      848.10     57.96 o 
  -5   6   6    15682.02    16357.81    659.64 o 
  -4   6   6        9.87       58.05     32.43 o 
  -3   6   6    16190.18    15696.52    418.35 o 
  -2   6   6     1265.98     1387.02     86.83 o 
  -1   6   6     3096.19     2948.41     87.48 o 
   0   6   6      294.82      259.20     29.39 o 
   1   6   6     1399.29     1536.19     77.29 o 
   2   6   6        3.09       36.80     13.72 o 
   3   6   6     4779.23     4655.29    129.44 o 
   4   6   6       56.01       90.50     15.93 o 
   5   6   6    11476.19    10992.25    516.15 o 
   6   6   6     1188.13     1153.75     67.50 o 
   7   6   6     5641.99     5543.20    293.00 o 
   8   6   6     1742.13     1692.58    142.95 o 
   9   6   6     8679.03     9032.56    441.17 o 
  10   6   6       27.13       34.07     34.20 o 
  11   6   6       22.79       57.88     43.98 o 
  12   6   6      295.62      303.12    211.10 o 
  13   6   6        2.19      -31.91     62.65 o 
  14   6   6       54.75       40.31    112.69 o 
 -15   7   6     2557.54     1964.77    216.39 o 
 -14   7   6      235.93      108.97     91.33 o 
 -13   7   6     1050.31     1050.47    230.52 o 
 -12   7   6      153.30      118.21    111.80 o 
 -11   7   6      680.31      797.56     74.15 o 
 -10   7   6     1735.75     1865.03     94.96 o 
  -9   7   6     2969.29     3338.02    237.13 o 
  -8   7   6      757.28      691.15     58.42 o 
  -7   7   6     5282.60     5168.72    241.13 o 
  -6   7   6      257.86       84.67     41.19 o 
  -5   7   6       37.99       15.58     25.10 o 
  -4   7   6     1732.35     1612.18     84.39 o 
  -3   7   6     1373.48     1437.18     83.80 o 
  -2   7   6     2404.23     2120.71     88.59 o 
  -1   7   6    10594.92     9921.86    278.95 o 
   0   7   6     8341.06     8636.54    215.68 o 
   1   7   6     8734.99     9048.15    353.55 o 
   2   7   6     2690.40     2542.09     92.34 o 
   3   7   6     1866.00     2034.32     58.39 o 
   4   7   6        2.18       11.60     18.42 o 
   5   7   6      201.82      245.53     26.63 o 
   6   7   6      549.94      495.41     46.31 o 
   7   7   6      569.40      642.50     68.17 o 
   8   7   6      214.63      133.71     33.45 o 
   9   7   6      196.43      117.58     37.52 o 
  10   7   6     1084.97     1276.08    152.26 o 
  11   7   6      574.03      423.04     67.42 o 
  12   7   6      544.69      438.97    125.93 o 
  13   7   6     1925.76     2118.07    251.85 o 
 -14   8   6      402.33      357.41    116.84 o 
 -13   8   6      225.46      246.92     90.89 o 
 -12   8   6      470.52      204.66     94.98 o 
 -11   8   6       11.19       52.92     67.54 o 
 -10   8   6      845.97      993.57    149.17 o 
  -9   8   6        8.72       -1.29     51.64 o 
  -8   8   6     1878.08     1955.16     99.37 o 
  -7   8   6     2193.88     2216.33    286.82 o 
  -6   8   6     1063.85     1002.50    113.34 o 
  -5   8   6    11454.82    11729.76    736.38 o 
  -4   8   6      768.92      824.45     83.04 o 
  -3   8   6     9668.79     9532.11    273.92 o 
  -2   8   6       13.59       35.03     27.63 o 
  -1   8   6      130.62      122.64     24.74 o 
   0   8   6     1509.04     1427.75     66.14 o 
   1   8   6     1026.50     1158.93     93.31 o 
   2   8   6      201.99      187.76     25.53 o 
   3   8   6      231.13      266.02     21.62 o 
   4   8   6     1319.96     1328.29     71.90 o 
   5   8   6     4521.04     4563.53    184.89 o 
   6   8   6     1145.68     1062.60     82.17 o 
   7   8   6      370.34      486.53     51.30 o 
   8   8   6     2417.24     2339.97    219.13 o 
   9   8   6      620.12      597.26    161.30 o 
  10   8   6     2725.71     2618.57    181.90 o 
  11   8   6       54.28       10.76     73.09 o 
  12   8   6      592.61      587.85    172.71 o 
 -12   9   6     1919.01     2205.42    576.67 o 
 -11   9   6       53.05      136.48     97.19 o 
 -10   9   6     1119.57      876.29    391.90 o 
  -9   9   6      296.26      329.30     79.19 o 
  -8   9   6     2301.97     2538.59    216.07 o 
  -7   9   6      610.21      718.89     81.10 o 
  -6   9   6     3187.59     3378.82    180.97 o 
  -5   9   6       54.71       81.61     78.48 o 
  -4   9   6     2131.53     2009.35    104.52 o 
  -3   9   6     1000.65      959.06     63.06 o 
  -2   9   6     9732.12    10276.56    436.19 o 
  -1   9   6     1026.91     1065.15    110.06 o 
   0   9   6     3872.79     3809.13    135.23 o 
   1   9   6     3236.65     3298.09    170.49 o 
   2   9   6     4462.07     4539.85    127.36 o 
   3   9   6      902.53      923.93     68.54 o 
   4   9   6     1896.67     1938.06     73.71 o 
   5   9   6     1060.52     1018.99     72.57 o 
   6   9   6      159.42      180.89     54.13 o 
   7   9   6      273.27      157.69     46.98 o 
   8   9   6     2783.57     2854.01    688.32 o 
   9   9   6      112.87      193.69     82.83 o 
  10   9   6     1179.55     1564.65    246.26 o 
  11   9   6      395.28      454.86    125.34 o 
 -11  10   6      847.18      605.56    212.13 o 
 -10  10   6        0.92      -32.78     64.87 o 
  -9  10   6     1756.41     1710.55    178.56 o 
  -8  10   6      594.97      640.19    141.67 o 
  -7  10   6       95.17      192.41     86.65 o 
  -6  10   6     1135.56     1217.15    206.69 o 
  -5  10   6      357.08      403.29     80.12 o 
  -4  10   6     5597.41     5866.93    643.31 o 
  -3  10   6      381.74      356.60     67.27 o 
  -2  10   6      999.78     1099.94    151.22 o 
  -1  10   6      328.70      250.56     43.74 o 
   0  10   6       91.54       44.45     33.43 o 
   1  10   6     2074.75     2110.82    431.55 o 
   2  10   6       10.40       85.38     38.55 o 
   3  10   6     1053.20     1032.60     89.26 o 
   4  10   6     1384.90     1495.47     77.82 o 
   5  10   6       53.68      100.64     42.86 o 
   6  10   6     1865.33     2161.91    410.73 o 
   7  10   6      987.40      954.14    201.69 o 
   8  10   6      914.06      924.96    159.91 o 
   9  10   6     3938.45     4697.48    380.42 o 
  -9  11   6       14.02      -76.54     76.54 o 
  -8  11   6      386.00      240.19    124.31 o 
  -7  11   6        2.19        0.56     90.23 o 
  -6  11   6      130.07      260.16     82.39 o 
  -5  11   6      231.52      247.30     78.27 o 
  -4  11   6       35.46       74.14     74.14 o 
  -3  11   6      232.18      325.56     81.08 o 
  -2  11   6      330.10      410.71     77.58 o 
  -1  11   6       59.22      -14.09     96.06 o 
   0  11   6     2535.03     2283.02    316.14 o 
   1  11   6       37.66       70.05     60.33 o 
   2  11   6     3188.32     3302.26    172.28 o 
   3  11   6      116.17      200.77     56.11 o 
   4  11   6     1684.81     2109.48    461.63 o 
   5  11   6      279.11      219.46     50.01 o 
   6  11   6      857.28      734.47    105.86 o 
   7  11   6      167.43      210.17     60.38 o 
  -6  12   6     1320.80     1653.80    182.42 o 
  -5  12   6       61.06       90.32     94.44 o 
  -4  12   6     1681.65     1878.21    544.74 o 
  -3  12   6       96.93       92.09    148.87 o 
  -2  12   6     1573.60     1839.37    278.18 o 
  -1  12   6      146.18      250.85     57.43 o 
   0  12   6      693.91      631.47    126.81 o 
   1  12   6      307.65      212.67    179.35 o 
   2  12   6        5.85       30.08     56.54 o 
   3  12   6      579.91      503.19    133.43 o 
   4  12   6     1322.81     1750.30    339.23 o 
 -17   0   7     2292.18     2482.02    260.68 o 
 -15   0   7     4126.38     3992.54    342.76 o 
 -13   0   7     6826.77     7105.48    778.50 o 
 -11   0   7     3630.97     3581.90    252.29 o 
  -9   0   7    11105.43    11660.30    516.73 o 
  -7   0   7       87.06      176.78     37.10 o 
  -5   0   7      559.37      623.88     40.67 o 
  -3   0   7      105.14      129.46     35.31 o 
  -1   0   7    70424.08    63376.35   3241.40 o 
   1   0   7    62885.44    61961.66   2308.73 o 
   3   0   7       37.94       13.23     11.33 o 
   5   0   7     2416.24     2703.69    113.31 o 
   7   0   7     4366.90     4417.13    212.09 o 
   9   0   7     2060.06     2208.73    138.17 o 
  11   0   7      496.46      559.90    122.10 o 
  13   0   7      673.23      649.93    135.05 o 
  15   0   7     3238.22     2403.76    473.40 o 
 -17   1   7      335.88      322.91     90.38 o 
 -16   1   7       52.36       36.93     96.42 o 
 -15   1   7      283.49      280.22     94.90 o 
 -14   1   7      810.82      726.28    108.77 o 
 -13   1   7      370.46      372.53     58.81 o 
 -12   1   7      137.96      134.96     63.91 o 
 -11   1   7       17.47        8.68     32.32 o 
 -10   1   7     2056.39     1927.95     83.99 o 
  -9   1   7     1207.97     1133.69    126.76 o 
  -8   1   7      319.90      303.11     27.43 o 
  -7   1   7     8815.07     9293.19    214.34 o 
  -6   1   7     2093.28     2183.25     94.62 o 
  -5   1   7    27373.63    28249.10    671.73 o 
  -4   1   7     1261.70     1240.71     51.64 o 
  -3   1   7    17249.51    17182.63    487.24 o 
  -2   1   7       89.51      126.57     15.89 o 
  -1   1   7    28588.75    25427.95    691.91 o 
   0   1   7       24.03       34.04     18.39 o 
   1   1   7     6274.72     6120.18    127.18 o 
   2   1   7     1945.35     1830.02     84.54 o 
   3   1   7    25585.12    24552.88    744.04 o 
   4   1   7     3218.62     3239.53    171.12 o 
   5   1   7    17727.14    17019.13    357.69 o 
   6   1   7     1971.34     2005.16     84.20 o 
   7   1   7    17216.94    17171.65    412.83 o 
   8   1   7      402.21      449.62     45.50 o 
   9   1   7     3385.76     3225.91    130.44 o 
  10   1   7       34.78      -27.55     48.84 o 
  11   1   7      633.47      628.45    144.46 o 
  12   1   7        0.43       24.40     59.27 o 
  13   1   7      650.99      729.94    176.82 o 
  14   1   7      437.61      456.05     98.48 o 
  15   1   7     1997.96     2180.13    248.89 o 
  16   1   7        7.62      -18.38    155.94 o 
 -17   2   7      171.73       91.49    100.67 o 
 -16   2   7      431.70      487.77    167.70 o 
 -15   2   7     3826.27     4004.63    234.97 o 
 -14   2   7      436.67      504.82     94.44 o 
 -13   2   7    10850.75    11212.43    628.88 o 
 -12   2   7      567.22      533.24     61.61 o 
 -11   2   7     6627.44     6252.15    292.90 o 
 -10   2   7     1282.32     1225.81     79.14 o 
  -9   2   7     3858.07     4095.79    130.87 o 
  -8   2   7      283.96      198.95     26.73 o 
  -7   2   7      467.57      597.95     36.36 o 
  -6   2   7      891.54      788.00     36.21 o 
  -5   2   7     8165.92     8262.96    202.92 o 
  -4   2   7     3471.96     3912.49    103.50 o 
  -3   2   7    14545.83    14418.09    319.27 o 
  -2   2   7     3685.68     3634.17     88.57 o 
  -1   2   7     1211.02      952.20     29.78 o 
   0   2   7    15840.88    14196.70    350.08 o 
   1   2   7     8611.86     8099.87    240.12 o 
   2   2   7     9663.05     9196.93    332.41 o 
   3   2   7    15607.30    15609.96    530.85 o 
   4   2   7     6087.97     6627.43    253.44 o 
   5   2   7     4520.02     4213.49    112.54 o 
   6   2   7     4871.64     5037.76    133.06 o 
   7   2   7     2350.43     2419.67     87.03 o 
   8   2   7     4579.51     4931.57    147.93 o 
   9   2   7      314.95      346.82     39.93 o 
  10   2   7     2545.21     2552.69    141.81 o 
  11   2   7     2835.74     3051.63    245.42 o 
  12   2   7     4430.38     4925.60    260.80 o 
  13   2   7     5211.16     5816.67    339.18 o 
  14   2   7      126.21      -20.09    103.27 o 
  15   2   7      819.44      914.23    276.27 o 
 -17   3   7     3091.40     3274.36    281.08 o 
 -16   3   7     2700.42     2789.78    279.08 o 
 -15   3   7      843.22     1085.08    171.53 o 
 -14   3   7      411.83      439.69     86.72 o 
 -13   3   7      535.92      586.46     83.54 o 
 -12   3   7      159.74      201.40     55.87 o 
 -11   3   7      774.60      847.57     80.32 o 
 -10   3   7     2727.25     2830.90    152.71 o 
  -9   3   7     8800.51     9573.18    266.58 o 
  -8   3   7     6339.03     6524.59    172.39 o 
  -7   3   7     3043.66     3082.01    117.21 o 
  -6   3   7    29577.78    31640.69    854.68 o 
  -5   3   7     4477.67     4821.04    129.56 o 
  -4   3   7     2386.20     2419.28    115.49 o 
  -3   3   7     1123.70     1073.48     43.44 o 
  -2   3   7     1162.61     1261.84     48.16 o 
  -1   3   7       11.30       -0.25      8.19 o 
   0   3   7     5133.26     5302.54    143.42 o 
   1   3   7       10.33        5.98      9.01 o 
   2   3   7     6729.56     6827.14    300.88 o 
   3   3   7       52.38       88.11     13.94 o 
   4   3   7    21619.79    21709.48    625.12 o 
   5   3   7     5560.58     5773.44    129.30 o 
   6   3   7     2239.28     2023.24    103.82 o 
   7   3   7     1228.08     1122.10     59.65 o 
   8   3   7       20.38        7.62     25.42 o 
   9   3   7      946.53      973.84     79.79 o 
  10   3   7     2680.36     2625.16    113.77 o 
  11   3   7     1451.38     1310.51     94.70 o 
  12   3   7     1685.43     1601.41    124.69 o 
  13   3   7       22.38       27.72     66.33 o 
  14   3   7      225.62      132.58     87.65 o 
  15   3   7      587.46      628.85    129.16 o 
 -17   4   7        0.17       63.26    126.81 o 
 -16   4   7      890.22      861.72    134.89 o 
 -15   4   7      132.69       51.49    119.16 o 
 -14   4   7     2338.45     2262.27    141.74 o 
 -13   4   7      445.29      365.68     61.46 o 
 -12   4   7    10071.38    10303.54    459.69 o 
 -11   4   7     3929.08     4071.88    188.12 o 
 -10   4   7     5502.34     5510.14    209.62 o 
  -9   4   7      256.03      238.41     42.77 o 
  -8   4   7     4480.63     4732.95    139.41 o 
  -7   4   7        7.14       10.54     22.59 o 
  -6   4   7     1703.86     1980.45     75.07 o 
  -5   4   7       52.41       49.04     14.52 o 
  -4   4   7    23295.55    22574.69   1522.20 o 
  -3   4   7      442.55      446.40     30.74 o 
  -2   4   7     5170.52     4847.20    143.95 o 
  -1   4   7     4889.27     4798.05    150.30 o 
   0   4   7     7843.60     7786.04    146.40 o 
   1   4   7     3777.26     3407.15    152.78 o 
   2   4   7     4387.66     4118.51     94.27 o 
   3   4   7     1998.80     1702.10     51.21 o 
   4   4   7     6162.78     5932.57    245.99 o 
   5   4   7     5806.41     5840.91    162.44 o 
   6   4   7     3146.24     3099.92     90.99 o 
   7   4   7       77.82      145.00     23.05 o 
   8   4   7     1347.23     1477.57     64.13 o 
   9   4   7      695.61      699.33     73.20 o 
  10   4   7     6337.37     6303.67    260.79 o 
  11   4   7     2667.71     2473.62    119.92 o 
  12   4   7     6179.09     5942.97    529.46 o 
  13   4   7     1123.80     1013.11    188.45 o 
  14   4   7     2223.70     2286.89    240.29 o 
  15   4   7      239.52      -88.85    165.64 o 
 -16   5   7      261.30      280.68    122.69 o 
 -15   5   7       33.50      -55.31     90.91 o 
 -14   5   7      847.79      896.54    109.83 o 
 -13   5   7       10.43        4.30     57.36 o 
 -12   5   7        0.37       70.34     66.16 o 
 -11   5   7      444.22      439.53     56.19 o 
 -10   5   7     3975.30     3509.77    198.76 o 
  -9   5   7      289.33      221.87     32.02 o 
  -8   5   7     7018.89     7252.84    210.20 o 
  -7   5   7       56.47       52.24     19.38 o 
  -6   5   7     7380.51     7735.21    323.38 o 
  -5   5   7      192.74      191.99     34.32 o 
  -4   5   7    12765.66    12753.65    491.18 o 
  -3   5   7      575.47      505.44     33.39 o 
  -2   5   7     2944.77     2976.20    116.65 o 
  -1   5   7       84.10       59.63     19.06 o 
   0   5   7       18.20       20.38     13.08 o 
   1   5   7      474.02      523.91     26.87 o 
   2   5   7     4331.13     4367.65    140.88 o 
   3   5   7       24.73       40.26     14.73 o 
   4   5   7     1001.83      954.71     78.26 o 
   5   5   7      849.40      914.28     43.16 o 
   6   5   7     6338.77     6117.67    168.54 o 
   7   5   7     3127.89     3152.88    152.96 o 
   8   5   7    17881.65    18906.96    772.45 o 
   9   5   7       25.75       62.69     32.00 o 
  10   5   7     1325.99     1472.13    101.55 o 
  11   5   7     1738.54     1508.45    140.14 o 
  12   5   7       17.97       22.64    126.07 o 
  13   5   7      268.60      215.18     69.07 o 
  14   5   7      231.79      344.05    185.36 o 
 -15   6   7       41.83       33.25    103.56 o 
 -14   6   7     3410.31     2818.40    653.02 o 
 -13   6   7      848.31      683.60    107.40 o 
 -12   6   7     5274.35     5161.41    339.31 o 
 -11   6   7     2000.91     2113.74    129.59 o 
 -10   6   7      369.62      412.55     48.63 o 
  -9   6   7       83.72       67.71     26.80 o 
  -8   6   7      227.79      121.86     38.10 o 
  -7   6   7     1838.67     1767.04    156.15 o 
  -6   6   7     1323.69     1348.38     50.07 o 
  -5   6   7     1782.08     1777.01     46.89 o 
  -4   6   7     7503.52     7271.10    205.39 o 
  -3   6   7      141.22      144.71     42.44 o 
  -2   6   7     6274.39     6086.03    187.86 o 
  -1   6   7      206.81      255.57     26.91 o 
   0   6   7    12881.65    12761.60    498.24 o 
   1   6   7       66.40       77.76     13.04 o 
   2   6   7     3180.60     3088.50     79.94 o 
   3   6   7     1037.67     1126.19     64.26 o 
   4   6   7       23.19       31.05     16.82 o 
   5   6   7      106.44       70.45     19.41 o 
   6   6   7      290.63      328.82     31.01 o 
   7   6   7       50.91       21.73     29.07 o 
   8   6   7      419.67      332.53     38.58 o 
   9   6   7      187.68      160.64     57.58 o 
  10   6   7     3562.92     3496.02    199.03 o 
  11   6   7      679.67      610.20     72.15 o 
  12   6   7     1735.66     1846.90    172.52 o 
  13   6   7     1711.75     1478.57    152.05 o 
  14   6   7      900.45     1017.41    210.95 o 
 -15   7   7      485.55       75.03    141.52 o 
 -14   7   7      244.83      225.17    141.96 o 
 -13   7   7      145.65      196.54     77.67 o 
 -12   7   7       66.56       34.47     82.72 o 
 -11   7   7      179.23      164.24    111.07 o 
 -10   7   7        3.64       74.11     30.04 o 
  -9   7   7     2766.62     2717.75    111.83 o 
  -8   7   7      159.35       76.16     64.39 o 
  -7   7   7     1151.63     1210.35     48.23 o 
  -6   7   7     6446.32     6820.89    243.62 o 
  -5   7   7     1032.24      987.32     50.67 o 
  -4   7   7    15403.42    15084.32    521.95 o 
  -3   7   7      925.11      881.51     48.03 o 
  -2   7   7     4639.03     4327.99    190.43 o 
  -1   7   7     1115.21     1129.60     58.27 o 
   0   7   7      399.56      425.88     31.67 o 
   1   7   7      334.72      367.79     29.82 o 
   2   7   7     4186.92     4020.83    107.40 o 
   3   7   7      392.36      431.43     46.72 o 
   4   7   7     8219.56     8280.79    232.71 o 
   5   7   7     1541.48     1358.03    238.74 o 
   6   7   7    10463.62    10001.84    445.41 o 
   7   7   7      162.91      126.46     29.76 o 
   8   7   7     9266.27     9848.95    393.58 o 
   9   7   7      463.53      508.62     54.81 o 
  10   7   7       24.37       12.02     64.94 o 
  11   7   7      263.82      174.76     58.14 o 
  13   7   7      498.43      777.32    188.30 o 
 -14   8   7     1419.82     1052.30    399.40 o 
 -13   8   7      102.77      -28.09     89.35 o 
 -12   8   7      650.68      752.61    186.24 o 
 -11   8   7       29.23      -82.99     82.99 o 
 -10   8   7        3.05       98.69     80.23 o 
  -9   8   7      266.54      220.11     74.77 o 
  -8   8   7       14.28        6.92     18.31 o 
  -7   8   7     3653.90     3434.30    317.17 o 
  -6   8   7      826.65      746.63     88.50 o 
  -5   8   7      322.71      341.20     38.80 o 
  -4   8   7        4.55       59.41     35.11 o 
  -3   8   7      673.25      712.71     78.51 o 
  -2   8   7     1998.62     2086.66    114.98 o 
  -1   8   7     1726.56     1694.17     68.94 o 
   0   8   7     5080.39     5459.22    270.77 o 
   1   8   7     6000.02     5927.69    244.22 o 
   2   8   7      818.65      821.68     53.26 o 
   3   8   7     5042.24     4985.59    139.51 o 
   4   8   7     1997.65     1935.74    112.89 o 
   5   8   7        4.19       -8.82     24.87 o 
   6   8   7        2.30        6.73     29.51 o 
   7   8   7     2626.78     2841.22    137.43 o 
   8   8   7      469.69      525.28     63.86 o 
   9   8   7      871.33     1057.55    114.54 o 
  10   8   7      523.88      347.47    121.81 o 
  11   8   7      942.19     1169.52    182.42 o 
  12   8   7      507.20      654.93    178.30 o 
 -12   9   7        5.93       74.19     99.67 o 
 -11   9   7      295.59      229.34     93.86 o 
 -10   9   7     2011.62     1809.35    165.13 o 
  -9   9   7     1598.56     1717.27    152.39 o 
  -8   9   7      995.37      863.19     93.41 o 
  -7   9   7     3140.86     2932.96    316.69 o 
  -6   9   7     4130.35     4018.60    247.54 o 
  -5   9   7     8055.54     7329.85    467.81 o 
  -4   9   7     6458.94     5977.76    240.62 o 
  -3   9   7     1363.62     1440.87     72.56 o 
  -2   9   7      146.63      159.51     39.18 o 
  -1   9   7     1043.73     1041.79     78.13 o 
   0   9   7       74.26       68.62     28.23 o 
   1   9   7     1414.32     1304.91    134.32 o 
   2   9   7        1.11       20.57     25.06 o 
   3   9   7     3977.28     4232.17    134.28 o 
   4   9   7       10.10       31.79     34.11 o 
   5   9   7     2217.92     2503.10    173.99 o 
   6   9   7      621.39      589.70    188.16 o 
   7   9   7       70.85      152.01     91.50 o 
   8   9   7     1607.54     1658.56    240.38 o 
   9   9   7      114.83       -6.27     58.46 o 
  10   9   7      225.49        8.53     92.38 o 
  11   9   7      344.34      327.76    121.81 o 
 -11  10   7     2259.53     1994.41    739.22 o 
 -10  10   7       84.32      -46.44    102.53 o 
  -9  10   7     1477.48     1596.42    253.91 o 
  -8  10   7        6.56     -160.30    168.73 o 
  -7  10   7      304.64      376.76     82.36 o 
  -6  10   7      276.49      165.54     80.32 o 
  -5  10   7       60.83      138.40    175.65 o 
  -4  10   7      671.75      704.65     92.33 o 
  -3  10   7      715.38      779.09    215.07 o 
  -2  10   7       13.87       33.33     43.99 o 
  -1  10   7     3304.34     3395.41    213.82 o 
   0  10   7       80.10       24.21     40.70 o 
   1  10   7     3430.72     3656.25    166.13 o 
   2  10   7      176.62      225.59     49.16 o 
   3  10   7      853.02      925.15     55.83 o 
   4  10   7     1747.53     1790.31    114.91 o 
   5  10   7      599.01      812.51     81.37 o 
   6  10   7        0.49       47.10     57.93 o 
   7  10   7       69.24      111.46     53.22 o 
   8  10   7       72.67       44.65     74.52 o 
  -9  11   7      192.41      174.44    295.84 o 
  -8  11   7      301.81      348.79     99.86 o 
  -7  11   7     1607.63     1401.69    160.70 o 
  -6  11   7       89.89      119.75    106.51 o 
  -5  11   7      934.91     1046.93    112.51 o 
  -4  11   7     1221.90     1118.71    144.37 o 
  -3  11   7      205.55      151.66     56.23 o 
  -2  11   7     1466.71     1413.09    156.67 o 
  -1  11   7     1912.98     2287.03    165.94 o 
   0  11   7        1.17        0.00     39.01 o 
   1  11   7       17.25       77.70     43.93 o 
   2  11   7       46.95       39.43     57.28 o 
   3  11   7     2284.49     2486.91    187.06 o 
   4  11   7       68.13       58.72     63.48 o 
   5  11   7     1765.35     1804.16    110.67 o 
   6  11   7      129.41      119.59     46.30 o 
   7  11   7     2824.04     3017.87    855.14 o 
  -6  12   7       30.97      -53.25     73.85 o 
  -5  12   7     1219.54     1232.77    194.77 o 
  -4  12   7        2.36      -65.57    102.68 o 
  -3  12   7      950.22     1017.18    151.96 o 
  -2  12   7      783.95      851.40    106.58 o 
  -1  12   7      834.39     1044.31    387.04 o 
   0  12   7      656.24      746.40    136.52 o 
   1  12   7      875.61      712.55    109.60 o 
   2  12   7      567.62      567.72     83.98 o 
   3  12   7      197.76      218.04     70.64 o 
   4  12   7        7.06      -39.76    179.03 o 
 -18   0   8     4480.23     3908.10    514.00 o 
 -16   0   8     1464.38     1256.31    228.61 o 
 -14   0   8      214.62      265.68    118.57 o 
 -12   0   8     2261.66     2281.44    412.79 o 
 -10   0   8     3310.73     3734.56    189.12 o 
  -8   0   8      147.28       52.84     30.39 o 
  -6   0   8      614.93      589.54     68.11 o 
  -4   0   8    27865.66    29175.30   1070.29 o 
  -2   0   8    29166.36    28247.23   1096.26 o 
   0   0   8       72.80      137.88     30.51 o 
   2   0   8    23036.83    22499.80    984.86 o 
   4   0   8     1936.46     1564.49    135.89 o 
   6   0   8    28781.74    29836.30    966.51 o 
   8   0   8    18113.93    19766.11    783.56 o 
  10   0   8        4.47      -51.25     58.55 o 
  12   0   8     1330.69     1333.69    194.77 o 
  14   0   8     3305.55     3716.27    428.68 o 
 -17   1   8     1083.48     1006.41    153.35 o 
 -16   1   8     3816.06     3883.66    297.22 o 
 -15   1   8        1.14        5.68     73.18 o 
 -14   1   8    13703.46    13770.43    941.85 o 
 -13   1   8      834.73      728.17    151.04 o 
 -12   1   8     4149.75     3927.68    169.06 o 
 -11   1   8      313.31      392.53     47.14 o 
 -10   1   8     4874.40     5013.90    179.78 o 
  -9   1   8      160.82       55.56     25.82 o 
  -8   1   8      499.30      645.42     50.62 o 
  -7   1   8      582.92      867.56     83.79 o 
  -6   1   8      548.61      585.69     60.68 o 
  -5   1   8     2889.63     3026.80     86.30 o 
  -4   1   8    30355.11    32457.12    775.08 o 
  -3   1   8      305.43      411.08     23.09 o 
  -2   1   8     3259.35     2879.88    164.37 o 
  -1   1   8    12218.75    11560.20    347.31 o 
   0   1   8    17551.74    15731.20    517.92 o 
   1   1   8    13263.49    12863.12    343.72 o 
   2   1   8    16666.33    16365.47    577.71 o 
   3   1   8     2521.65     2415.26    102.42 o 
   4   1   8      892.33      831.76     43.09 o 
   5   1   8     1319.32     1505.65     76.14 o 
   6   1   8     1878.49     1760.13     61.11 o 
   7   1   8      184.54      141.81     24.92 o 
   8   1   8     7479.36     7862.34    203.36 o 
   9   1   8     3342.24     3355.02    118.59 o 
  10   1   8     2182.28     2380.21    111.21 o 
  11   1   8     1553.81     1536.63    108.09 o 
  12   1   8      367.59      392.91     69.51 o 
  13   1   8       15.42      103.99     63.63 o 
  14   1   8      961.04     1114.54    178.74 o 
  15   1   8       14.28      143.31     93.71 o 
 -17   2   8     1887.14     1498.06    198.01 o 
 -16   2   8     1467.38     1703.54    188.59 o 
 -15   2   8      123.63      301.77    167.85 o 
 -14   2   8     1272.45     1180.84    117.09 o 
 -13   2   8      257.65      285.16     67.25 o 
 -12   2   8       16.36       35.37     34.29 o 
 -11   2   8     2002.63     2025.80     96.46 o 
 -10   2   8     1698.95     1790.95     76.17 o 
  -9   2   8     1569.14     1471.84     64.26 o 
  -8   2   8     9627.86     9789.67    344.19 o 
  -7   2   8    15247.02    16594.41    369.90 o 
  -6   2   8    30879.12    33792.01   1093.64 o 
  -5   2   8     2562.86     2385.96     75.21 o 
  -4   2   8     4888.52     5160.99    132.84 o 
  -3   2   8     1102.75     1337.43     62.30 o 
  -2   2   8     2253.58     2291.29     88.73 o 
  -1   2   8     3183.83     3061.40    131.89 o 
   0   2   8       86.04      104.46     16.41 o 
   1   2   8      109.75       64.59     10.51 o 
   2   2   8     5771.55     5828.06    189.36 o 
   3   2   8    10324.52    10232.73    377.68 o 
   4   2   8    15628.26    15713.55    387.83 o 
   5   2   8     4578.89     4860.31    169.76 o 
   6   2   8     8661.68     8827.46    284.24 o 
   7   2   8        4.23       10.68     19.61 o 
   8   2   8     3853.02     3930.25    150.38 o 
   9   2   8     3070.87     2829.38    154.45 o 
  10   2   8     1054.20     1232.67    108.88 o 
  11   2   8        7.50      -52.70     53.50 o 
  12   2   8      230.14      218.75     81.66 o 
  13   2   8      238.80      210.15     68.38 o 
  14   2   8     2276.15     2373.63    253.10 o 
  15   2   8       18.34      134.09    112.66 o 
 -17   3   8      977.12      864.40    225.81 o 
 -16   3   8      142.85       97.75     99.74 o 
 -15   3   8     1823.18     1401.08    213.52 o 
 -14   3   8      745.22      614.52     66.46 o 
 -13   3   8     2561.07     2829.90    212.51 o 
 -12   3   8     2996.67     3144.25    140.80 o 
 -11   3   8       18.50       61.70     38.26 o 
 -10   3   8     1160.62     1308.28     62.71 o 
  -9   3   8     1684.36     1722.76    201.04 o 
  -8   3   8      298.92      322.96     30.95 o 
  -7   3   8     1243.48     1141.96     51.65 o 
  -6   3   8      367.41      474.18     32.24 o 
  -5   3   8     8795.42    10046.51    432.00 o 
  -4   3   8     4525.69     4530.40    351.67 o 
  -3   3   8    19883.59    20582.33    474.14 o 
  -2   3   8    15988.90    15812.85    504.59 o 
  -1   3   8     8896.33     8599.12    162.78 o 
   0   3   8     8617.20     8370.45    262.24 o 
   1   3   8     9485.88     9546.84    248.44 o 
   2   3   8     1681.95     1596.71     61.88 o 
   3   3   8     8157.71     8133.98    313.19 o 
   4   3   8      325.83      422.61     34.10 o 
   5   3   8       75.80       99.11     20.81 o 
   6   3   8      878.71      955.25     47.39 o 
   7   3   8      832.31      786.17     39.92 o 
   8   3   8      855.51      835.42     51.80 o 
   9   3   8     6949.87     7009.55    298.64 o 
  10   3   8      625.44      643.98     75.76 o 
  11   3   8     5909.10     5942.35    424.33 o 
  12   3   8     4665.98     4828.73    308.10 o 
  13   3   8     5235.41     5194.33    307.51 o 
  14   3   8     2845.68     2726.72    303.57 o 
  15   3   8      544.57      527.22    304.66 o 
 -17   4   8      678.58      529.89    131.52 o 
 -16   4   8      220.26      129.60     81.51 o 
 -15   4   8      619.83      253.91    128.87 o 
 -14   4   8     4315.68     4493.69    279.09 o 
 -13   4   8       27.11      -43.75     51.39 o 
 -12   4   8      134.01      197.40     50.28 o 
 -11   4   8     3827.84     3890.57    325.41 o 
 -10   4   8     1523.14     1477.73     75.18 o 
  -9   4   8     8277.65     7838.59    380.86 o 
  -8   4   8     1095.74     1086.05     53.39 o 
  -7   4   8    14348.75    14924.97    414.95 o 
  -6   4   8     6324.95     6960.27    191.66 o 
  -5   4   8     7735.71     8006.81    342.38 o 
  -4   4   8      396.67      414.90     31.63 o 
  -3   4   8      286.55      356.87     23.07 o 
  -2   4   8      123.54      161.20     25.18 o 
  -1   4   8     1118.84     1180.67     49.71 o 
   0   4   8        0.87       35.91     11.91 o 
   1   4   8     4099.07     4358.11    122.59 o 
   2   4   8     2802.63     2926.87     98.13 o 
   3   4   8    11129.99    11457.86    477.27 o 
   4   4   8      502.75      514.08     42.27 o 
   5   4   8     6626.52     6349.55    137.56 o 
   6   4   8       89.55       78.69     26.01 o 
   7   4   8     7764.00     7829.93    284.43 o 
   8   4   8     1054.26      944.50     55.26 o 
   9   4   8     1029.51     1079.26     70.24 o 
  10   4   8      326.46      464.86     58.43 o 
  11   4   8     1318.45     1181.25    172.21 o 
  12   4   8      177.84      218.69     42.16 o 
  13   4   8      167.51      201.45     90.95 o 
  14   4   8        0.37       55.59    125.10 o 
 -16   5   8        0.34        7.94    115.33 o 
 -15   5   8      688.14      755.26    151.23 o 
 -14   5   8      288.61      255.74    162.41 o 
 -13   5   8     1668.01     1493.29    131.69 o 
 -12   5   8      171.22      101.88     49.48 o 
 -11   5   8    13503.55    13889.06    506.06 o 
 -10   5   8        9.33       32.75     34.58 o 
  -9   5   8    13950.79    14993.13    449.12 o 
  -8   5   8      113.24      185.79     27.94 o 
  -7   5   8      409.14      435.92     53.71 o 
  -6   5   8     1080.28     1235.83     53.75 o 
  -5   5   8     3513.76     3534.46     94.82 o 
  -4   5   8     2725.81     2754.38     84.86 o 
  -3   5   8    16443.29    15847.69    450.09 o 
  -2   5   8       91.22      124.70     25.85 o 
  -1   5   8    23124.27    22359.89    582.00 o 
   0   5   8      818.34      896.72     35.96 o 
   1   5   8     4040.48     3778.19     77.87 o 
   2   5   8     1913.32     1972.99     64.26 o 
   3   5   8      728.68      799.57     57.58 o 
   4   5   8      402.50      397.93     32.85 o 
   5   5   8       52.19       64.43     19.57 o 
   6   5   8      347.45      339.02     31.32 o 
   7   5   8     2169.94     2102.39    101.29 o 
   8   5   8       12.23       15.35     47.15 o 
   9   5   8     6031.64     5485.19    275.75 o 
  10   5   8      283.00      307.87     42.47 o 
  11   5   8     3098.82     2644.12    141.15 o 
  12   5   8      459.21      443.37     65.58 o 
  13   5   8     2986.27     3263.43    329.51 o 
  14   5   8        0.50      -36.87     71.46 o 
 -15   6   8       50.85       75.01     80.25 o 
 -14   6   8      213.23      160.31     98.59 o 
 -13   6   8     1340.90     1302.04    154.65 o 
 -12   6   8      193.73      187.91     61.89 o 
 -11   6   8      751.55      708.89     77.84 o 
 -10   6   8      645.36      662.59     48.68 o 
  -9   6   8     6050.27     6232.86    240.98 o 
  -8   6   8     5197.35     4858.55    245.51 o 
  -7   6   8     2197.28     1752.05    264.26 o 
  -6   6   8     9049.04     9765.40    246.40 o 
  -5   6   8     1619.45     1552.02     81.13 o 
  -4   6   8      838.51      829.50     73.07 o 
  -3   6   8     1592.03     1503.59     84.73 o 
  -2   6   8      788.76      747.78     73.85 o 
  -1   6   8     3710.36     3454.06    155.88 o 
   0   6   8     1793.91     1861.61     47.53 o 
   1   6   8      914.81      892.81     48.11 o 
   2   6   8      465.35      471.16     22.31 o 
   3   6   8      982.79      934.06     31.96 o 
   4   6   8      484.12      498.14     53.02 o 
   5   6   8     2071.63     2128.79    134.03 o 
   6   6   8      328.87      291.01     45.26 o 
   7   6   8    17424.63    18086.34    719.91 o 
   8   6   8     3579.85     3310.25    335.64 o 
   9   6   8     4175.77     4270.90    206.10 o 
  10   6   8       69.23       84.07     51.30 o 
  11   6   8      186.11      184.26     61.27 o 
  12   6   8       19.03      143.58     90.32 o 
  13   6   8      376.59      419.55    198.89 o 
 -15   7   8     2964.83     2612.76    730.69 o 
 -14   7   8      348.74      174.13    286.86 o 
 -13   7   8     1895.64     1878.12    227.20 o 
 -12   7   8      314.49      318.01     82.73 o 
 -11   7   8      886.06      659.60    251.41 o 
 -10   7   8      515.46      478.23     53.80 o 
  -9   7   8     1788.81     1837.98    195.65 o 
  -8   7   8        7.59       14.00     15.56 o 
  -7   7   8        5.41       33.66     14.48 o 
  -6   7   8       65.11       32.70     50.83 o 
  -5   7   8     1632.54     1500.36     82.90 o 
  -4   7   8       44.90       47.60     35.59 o 
  -3   7   8     5085.07     4729.36    165.62 o 
  -2   7   8        3.42       -0.20     27.13 o 
  -1   7   8    11292.62    11325.34    364.36 o 
   0   7   8     1240.83     1108.20     55.92 o 
   1   7   8    13898.90    14339.26    454.97 o 
   2   7   8      417.51      458.80     26.04 o 
   3   7   8     2060.75     2085.71     69.69 o 
   4   7   8      144.53      159.41     33.06 o 
   5   7   8        0.22       14.86     20.61 o 
   6   7   8       95.99      141.25     33.76 o 
   7   7   8     1202.74     1270.20     93.61 o 
   8   7   8      166.35      100.56     45.96 o 
   9   7   8     4545.01     4744.33    271.57 o 
  10   7   8      577.30      655.96     96.01 o 
  11   7   8      743.39      573.72     77.52 o 
  12   7   8      473.61      388.37    181.83 o 
 -14   8   8     1318.67      810.94    301.72 o 
 -13   8   8      685.72      455.72    115.92 o 
 -12   8   8       54.38      119.64     96.60 o 
 -11   8   8      284.39      186.15     60.72 o 
 -10   8   8      482.06      484.88    105.65 o 
  -9   8   8     1149.88     1518.62     99.53 o 
  -8   8   8     1333.62     1404.97    145.34 o 
  -7   8   8     1251.64     1072.46     88.63 o 
  -6   8   8     8454.83     8380.45    345.55 o 
  -5   8   8     1994.81     1968.48    133.43 o 
  -4   8   8     5149.94     4813.12    158.89 o 
  -3   8   8      352.84      283.66     47.18 o 
  -2   8   8     1138.85     1130.75     96.95 o 
  -1   8   8     1313.01     1282.13     79.17 o 
   0   8   8        2.94       15.91     25.90 o 
   1   8   8     1312.88     1354.99     88.87 o 
   2   8   8     4503.10     5060.43    200.98 o 
   3   8   8     1631.18     1720.32     60.94 o 
   4   8   8    10699.74    10657.70    357.06 o 
   5   8   8     2518.17     3004.16    189.03 o 
   6   8   8      996.70     1314.02    240.51 o 
   7   8   8     6817.11     6116.90    359.47 o 
   8   8   8       60.61      -24.08    137.40 o 
   9   8   8      464.91      513.69     76.34 o 
  10   8   8       33.14       22.89     69.22 o 
  11   8   8        6.17       58.55    117.10 o 
 -12   9   8     1439.35     1137.77    138.81 o 
 -11   9   8      259.85      211.47    145.78 o 
 -10   9   8        9.83      113.53     65.45 o 
  -9   9   8        8.56       59.26     87.67 o 
  -8   9   8       74.35       84.03     54.40 o 
  -7   9   8      429.08      376.96     78.21 o 
  -6   9   8      143.87      138.29     65.25 o 
  -5   9   8       87.74      141.85     43.49 o 
  -4   9   8      357.97      364.84     45.54 o 
  -3   9   8       94.90       81.75     46.71 o 
  -2   9   8     1393.21     1327.24    117.88 o 
  -1   9   8      178.27      124.93     35.93 o 
   0   9   8     2320.04     2387.30    208.30 o 
   1   9   8      990.43     1075.08     61.23 o 
   2   9   8     5747.40     6650.66    238.44 o 
   3   9   8      200.26      255.15     35.96 o 
   4   9   8     1337.62     1375.47     76.55 o 
   5   9   8        1.54       32.01     27.81 o 
   6   9   8      152.30      103.95     55.97 o 
   7   9   8       28.30       71.49     79.73 o 
   8   9   8     1367.50     1384.83    124.45 o 
   9   9   8     1053.26      925.91    104.59 o 
  10   9   8     2604.45     2883.34    355.42 o 
 -11  10   8        0.45      -20.30    120.92 o 
 -10  10   8     2436.12     2172.60    296.87 o 
  -9  10   8     1070.42     1327.32    230.52 o 
  -8  10   8     2319.50     2178.19    384.98 o 
  -7  10   8     1655.74     2137.53    332.61 o 
  -6  10   8     2434.98     2387.56    164.76 o 
  -5  10   8      619.64      586.21     77.73 o 
  -4  10   8     3307.94     3617.87    403.67 o 
  -3  10   8       21.41       20.16     38.71 o 
  -2  10   8     2793.95     2500.06    351.44 o 
  -1  10   8      240.61      220.37     61.06 o 
   0  10   8        0.43      158.95     47.51 o 
   1  10   8      970.75      864.31     67.28 o 
   2  10   8     1413.71     1411.63    140.99 o 
   3  10   8        6.31       18.54     23.47 o 
   4  10   8     3326.71     3608.82    237.05 o 
   5  10   8      145.44       61.38     48.60 o 
   6  10   8     3247.78     3875.18    337.03 o 
   7  10   8        3.60       -1.83     62.26 o 
   8  10   8     1559.50     2180.74    314.81 o 
  -9  11   8       18.39       65.02    145.93 o 
  -8  11   8      689.72      720.98    114.53 o 
  -7  11   8        0.11       53.46     67.39 o 
  -6  11   8        7.03       -4.85    138.87 o 
  -5  11   8       11.79      -19.32     77.25 o 
  -4  11   8     3659.73     3788.85    246.26 o 
  -3  11   8       62.49       75.36     85.91 o 
  -2  11   8     6985.38     6863.77    492.67 o 
  -1  11   8      685.60      856.97    143.58 o 
   0  11   8     3744.65     4059.89    545.92 o 
   1  11   8     1187.89     1173.67    109.84 o 
   2  11   8      270.12      302.85    125.96 o 
   3  11   8       25.86       54.41     51.10 o 
   4  11   8      236.91      234.89     68.68 o 
   5  11   8      257.32      321.41     67.30 o 
   6  11   8       12.12       76.43    214.34 o 
  -5  12   8       20.96      184.18    124.16 o 
  -4  12   8      577.98      860.59    154.17 o 
  -3  12   8       42.32       54.43    101.21 o 
  -2  12   8       35.76      -21.45     96.21 o 
  -1  12   8        7.60      -52.35     68.11 o 
   0  12   8      415.03      273.92     76.20 o 
   1  12   8      226.80      149.17     72.67 o 
   2  12   8       12.40       62.08     85.62 o 
   3  12   8       28.50      -65.24     74.14 o 
 -17   0   9     2007.42     1634.09    269.80 o 
 -15   0   9     5237.05     4677.18    418.08 o 
 -13   0   9     4625.90     4989.29    323.20 o 
 -11   0   9     9964.65    10237.61    546.07 o 
  -9   0   9     8616.53     9261.36    357.80 o 
  -7   0   9      822.60      696.08    149.76 o 
  -5   0   9    26863.46    30090.54    878.36 o 
  -3   0   9     8524.33     8291.16    324.24 o 
  -1   0   9    38993.74    37432.17   2029.22 o 
   1   0   9    11419.38    10464.37    696.86 o 
   3   0   9     6023.64     6719.34    395.29 o 
   5   0   9     2568.64     2656.40     96.79 o 
   7   0   9     4675.17     4962.26    261.44 o 
   9   0   9    17672.15    18559.72    770.18 o 
  11   0   9      880.76      992.10    122.98 o 
  13   0   9     1213.59      829.99    165.94 o 
  15   0   9     1654.52     1610.84    272.74 o 
 -17   1   9     3074.84     3282.92    257.45 o 
 -16   1   9        8.83     -104.18    104.18 o 
 -15   1   9     1831.18     1864.95    173.86 o 
 -14   1   9       95.35      -16.58    101.85 o 
 -13   1   9     3934.78     4651.59    218.32 o 
 -12   1   9     1004.95     1049.00     66.69 o 
 -11   1   9     6059.54     6111.39    222.20 o 
 -10   1   9     3349.22     3546.78    124.61 o 
  -9   1   9     7461.63     7428.32    219.13 o 
  -8   1   9     1519.90     1525.83     65.27 o 
  -7   1   9    10200.13    10539.17    262.71 o 
  -6   1   9     1833.15     2143.48    100.88 o 
  -5   1   9     4805.00     5195.97    175.03 o 
  -4   1   9     2519.07     2678.70    127.19 o 
  -3   1   9     7980.19     8091.15    193.49 o 
  -2   1   9     3453.97     3193.65     76.23 o 
  -1   1   9       36.77       29.27     23.27 o 
   0   1   9      950.26     1114.99     55.36 o 
   1   1   9    10026.32     9892.50    271.87 o 
   2   1   9      195.66      179.07     17.10 o 
   3   1   9     5111.56     5005.97    117.27 o 
   4   1   9     6385.45     6058.18    259.66 o 
   5   1   9     5146.69     4659.68    205.20 o 
   6   1   9    10231.74    10205.65    563.29 o 
   7   1   9    10180.21    10215.59    297.60 o 
   8   1   9     1010.45     1027.59     52.59 o 
   9   1   9     3745.26     3553.76    197.26 o 
  10   1   9      614.41      745.78     68.74 o 
  11   1   9      163.58      173.94    112.22 o 
  12   1   9     1265.80     1639.06    113.24 o 
  13   1   9     1197.72     1094.71    107.25 o 
  14   1   9       19.01      123.46     84.18 o 
  15   1   9     2235.59     2075.41    230.40 o 
 -17   2   9      740.96      845.29    206.25 o 
 -16   2   9     1868.94     1827.29    432.35 o 
 -15   2   9     7637.22     8093.21    490.84 o 
 -14   2   9     4873.41     5192.68    430.58 o 
 -13   2   9     5959.43     5229.27    386.06 o 
 -12   2   9      876.98      992.44     76.72 o 
 -11   2   9      425.36      448.69     61.87 o 
 -10   2   9      725.17      733.99     84.57 o 
  -9   2   9      413.03      428.12     40.96 o 
  -8   2   9     2022.21     1960.17     78.77 o 
  -7   2   9      116.88      117.21     22.40 o 
  -6   2   9      136.17      175.84     23.29 o 
  -5   2   9     5871.86     5886.88    155.17 o 
  -4   2   9     1869.87     2064.99     57.05 o 
  -3   2   9    13008.88    12525.52    394.73 o 
  -2   2   9     9411.64    10094.91    303.34 o 
  -1   2   9    10559.56     9472.45    409.40 o 
   0   2   9     3535.82     3661.21    137.33 o 
   1   2   9     3161.85     3159.69    121.47 o 
   2   2   9     2322.81     2121.13     63.63 o 
   3   2   9     6328.53     6476.08    248.91 o 
   4   2   9     1648.47     1421.32    101.07 o 
   5   2   9       82.19      134.32     17.53 o 
   6   2   9      628.88      718.56     73.47 o 
   7   2   9      786.17      796.00     63.07 o 
   8   2   9     3750.84     3911.37    243.42 o 
   9   2   9     2691.06     2735.87    118.33 o 
  10   2   9     4074.52     3957.48    155.58 o 
  11   2   9     3584.89     3787.76    264.08 o 
  12   2   9     2390.08     2391.33    295.99 o 
  13   2   9     3375.42     3128.82    289.29 o 
  14   2   9       70.25      -70.60    103.76 o 
  15   2   9      455.19      625.80    195.65 o 
 -17   3   9       25.59       18.18     97.83 o 
 -16   3   9      713.35      674.85    101.14 o 
 -15   3   9      900.47      640.88    308.34 o 
 -14   3   9      609.12      588.76     84.69 o 
 -13   3   9     1123.76     1261.01    140.57 o 
 -12   3   9     2362.28     2105.50    154.39 o 
 -11   3   9     3027.51     3029.41    118.26 o 
 -10   3   9      845.03      931.21    105.40 o 
  -9   3   9     3309.41     3366.89    188.85 o 
  -8   3   9     5975.42     6144.50    211.36 o 
  -7   3   9    18868.61    20078.69    485.62 o 
  -6   3   9    20308.57    21716.46    563.11 o 
  -5   3   9    11315.38    12100.86    293.57 o 
  -4   3   9     1865.07     1757.05     66.38 o 
  -3   3   9    13233.66    13756.28    346.22 o 
  -2   3   9     4017.16     4009.90    208.94 o 
  -1   3   9     2351.72     2162.33     72.52 o 
   0   3   9      165.06      164.06     16.55 o 
   1   3   9    12446.77    12692.14    363.54 o 
   2   3   9     1982.71     1855.41     79.95 o 
   3   3   9     2724.43     2580.59    103.44 o 
   4   3   9    23556.36    25106.96    821.38 o 
   5   3   9     1536.50     1546.78     49.84 o 
   6   3   9     9365.32     9589.95    333.91 o 
   7   3   9       30.43        6.56     27.60 o 
   8   3   9       30.31       68.04     31.39 o 
   9   3   9     1744.64     1489.12     91.32 o 
  10   3   9       74.14       -6.71     43.66 o 
  11   3   9       11.99       16.48     59.10 o 
  12   3   9      425.17      466.86     88.34 o 
  13   3   9        1.14      -38.53     68.13 o 
  14   3   9     1234.56     1741.41    193.49 o 
  15   3   9      766.96      769.86    169.88 o 
 -17   4   9     3092.23     2507.91    364.83 o 
 -16   4   9      340.34      304.52    164.47 o 
 -15   4   9      355.13      269.55    168.88 o 
 -14   4   9      863.99      629.07     90.13 o 
 -13   4   9     1564.70     1315.10    111.70 o 
 -12   4   9     3246.48     3666.71    237.12 o 
 -11   4   9     1972.73     1993.38    130.15 o 
 -10   4   9     3281.42     3166.35    155.90 o 
  -9   4   9      276.17      323.23     40.29 o 
  -8   4   9     1520.89     1603.67     66.29 o 
  -7   4   9     2079.94     2141.25    109.86 o 
  -6   4   9     1822.07     1916.96     56.64 o 
  -5   4   9     1467.44     1747.19     73.57 o 
  -4   4   9    16640.99    16174.78    405.21 o 
  -3   4   9      237.84      194.62     16.03 o 
  -2   4   9    25457.63    24257.77    606.44 o 
  -1   4   9    12138.49    12201.73    362.70 o 
   0   4   9    10630.51    10176.24    316.80 o 
   1   4   9     2121.12     2344.72     77.07 o 
   2   4   9     4588.18     4557.27    130.69 o 
   3   4   9      893.62     1020.44     42.95 o 
   4   4   9     3448.05     3404.28    107.06 o 
   5   4   9      370.55      415.23     25.91 o 
   6   4   9     1946.17     1938.52     72.74 o 
   7   4   9     1076.47     1060.41     60.02 o 
   8   4   9     4182.49     4253.66    145.65 o 
   9   4   9      764.22      721.41     47.03 o 
  10   4   9     1863.22     1877.90    101.17 o 
  11   4   9     1216.97     1112.93     81.92 o 
  12   4   9     2089.05     1886.43    135.14 o 
  13   4   9      786.16      853.23    142.38 o 
  14   4   9     2456.18     2275.99    286.05 o 
 -16   5   9      286.72      175.94    175.94 o 
 -15   5   9      402.93      299.51    143.87 o 
 -14   5   9       11.87        4.61     78.70 o 
 -13   5   9       14.21      -30.87     49.22 o 
 -12   5   9     1886.64     1796.57    115.67 o 
 -11   5   9      512.02      521.51     57.89 o 
 -10   5   9     6184.83     6687.92    365.00 o 
  -9   5   9       61.46      -11.57     49.34 o 
  -8   5   9    14437.42    15133.39    392.49 o 
  -7   5   9       21.92       45.58     18.87 o 
  -6   5   9     5249.54     5267.53    160.16 o 
  -5   5   9      231.78      304.23     22.78 o 
  -4   5   9      351.65      289.34     22.24 o 
  -3   5   9     1157.48     1229.29     51.86 o 
  -2   5   9      275.23      286.08     26.08 o 
  -1   5   9      611.28      690.33     40.62 o 
   0   5   9    13738.82    13812.75    403.84 o 
   1   5   9      290.23      305.23     27.04 o 
   2   5   9     7185.02     6980.69    217.42 o 
   3   5   9      315.66      269.72     22.97 o 
   4   5   9     1895.07     1966.14     81.82 o 
   5   5   9      393.74      370.78     26.77 o 
   6   5   9     4065.39     4042.44    113.55 o 
   7   5   9      327.93      308.89     32.39 o 
   8   5   9     7250.27     6894.75    373.07 o 
   9   5   9       26.20       61.20     37.90 o 
  10   5   9     2067.72     2120.50    138.51 o 
  11   5   9      124.19      141.68    127.54 o 
  12   5   9        4.59       16.83     53.74 o 
  13   5   9      209.74      128.80    114.81 o 
  14   5   9      408.97      491.93    184.33 o 
 -15   6   9        6.01      -45.60    103.56 o 
 -14   6   9     2594.15     2854.98    949.15 o 
 -13   6   9       62.40       97.58     80.60 o 
 -12   6   9     2553.73     2438.95    162.05 o 
 -11   6   9      751.33      608.56     51.76 o 
 -10   6   9     3559.51     3559.90    224.27 o 
  -9   6   9      122.71      156.23     30.98 o 
  -8   6   9     2599.90     2630.39     92.06 o 
  -7   6   9        1.58        4.09     19.40 o 
  -6   6   9     2812.15     2707.16    136.95 o 
  -5   6   9      765.19      775.51     35.50 o 
  -4   6   9    14891.31    15370.35    495.32 o 
  -3   6   9     1667.64     1489.64     67.20 o 
  -2   6   9     8417.65     7591.60    214.50 o 
  -1   6   9     1678.80     1650.32     38.85 o 
   0   6   9     8451.89     8014.78    166.60 o 
   1   6   9       21.32       35.62     14.75 o 
   2   6   9    12148.49    11973.00    286.01 o 
   3   6   9      455.71      440.02     31.53 o 
   4   6   9      400.80      389.80     41.07 o 
   5   6   9      208.73      185.30     26.12 o 
   6   6   9     3546.67     3539.23    142.59 o 
   7   6   9      368.71      381.96     62.48 o 
   8   6   9     5908.07     5814.99    222.13 o 
   9   6   9      333.88      289.90     52.73 o 
  10   6   9     4469.26     4686.33    219.97 o 
  11   6   9       31.62       -1.00     51.69 o 
  12   6   9     1341.82     1161.14    147.84 o 
  13   6   9       38.17       82.91    126.86 o 
 -15   7   9      372.15      100.27    223.02 o 
 -14   7   9      441.62      261.43     83.83 o 
 -13   7   9      146.31      174.37    113.57 o 
 -12   7   9     2802.94     2720.35    300.98 o 
 -11   7   9       10.47      -31.29     56.65 o 
 -10   7   9     2747.66     2704.21    139.97 o 
  -9   7   9     1697.80     1600.30     85.79 o 
  -8   7   9     6106.46     6186.97    303.38 o 
  -7   7   9     4507.14     4044.71    234.91 o 
  -6   7   9     4781.90     4519.88    222.82 o 
  -5   7   9     4973.85     4670.52    159.96 o 
  -4   7   9      325.94      281.20     37.71 o 
  -3   7   9     1098.19      929.12     51.67 o 
  -2   7   9      293.69      282.39     52.87 o 
  -1   7   9      535.42      572.69     48.62 o 
   0   7   9      254.79      242.07     21.01 o 
   1   7   9     5353.33     5543.33    202.22 o 
   2   7   9     2763.00     2659.25    104.71 o 
   3   7   9     3624.68     3651.48    122.86 o 
   4   7   9    12300.78    12739.50    450.54 o 
   5   7   9     4554.55     4484.88    189.82 o 
   6   7   9     4108.50     4020.87    200.19 o 
   7   7   9      700.84      615.59     50.84 o 
   8   7   9      455.20      542.28     83.70 o 
   9   7   9        2.51       20.55     57.74 o 
  10   7   9      196.87      141.82     58.44 o 
  11   7   9        3.99       27.81     63.98 o 
  12   7   9       64.80      150.05    154.17 o 
 -14   8   9     1674.19     2357.57    351.88 o 
 -13   8   9     2112.04     1759.06    588.44 o 
 -12   8   9      194.65      164.55    127.40 o 
 -11   8   9      140.35       69.49     63.52 o 
 -10   8   9       84.12       78.95     62.51 o 
  -9   8   9      582.53      727.60     76.28 o 
  -8   8   9      672.66      706.38     95.42 o 
  -7   8   9     1846.32     1837.28    208.14 o 
  -6   8   9      436.87      603.90     99.41 o 
  -5   8   9     2471.99     2710.70    119.96 o 
  -4   8   9        3.01       43.10     34.52 o 
  -3   8   9     2500.89     2307.18    235.76 o 
  -2   8   9      430.08      444.68     58.35 o 
  -1   8   9     2055.68     2102.17     96.53 o 
   0   8   9      389.50      437.11     44.60 o 
   1   8   9      585.07      576.45     25.52 o 
   2   8   9     2160.30     2424.03     92.92 o 
   3   8   9     1828.90     1838.97     86.56 o 
   4   8   9     1586.93     1699.97    109.08 o 
   5   8   9      212.57      175.60     33.40 o 
   6   8   9       10.02        1.83     53.00 o 
   7   8   9      148.88      132.09     46.65 o 
   8   8   9     2032.20     2071.57    249.37 o 
   9   8   9      935.61     1101.90    127.66 o 
  10   8   9     1191.88     1468.74    160.05 o 
  11   8   9     2675.53     2968.36    396.02 o 
 -12   9   9       10.35     -102.16    112.98 o 
 -11   9   9     1298.47     1111.53    319.52 o 
 -10   9   9      188.49      246.49     77.53 o 
  -9   9   9     3267.52     3516.92    496.49 o 
  -8   9   9     1069.68     1051.70    212.86 o 
  -7   9   9     2315.24     2321.60    309.52 o 
  -6   9   9     1801.80     1583.88    145.20 o 
  -5   9   9     2086.24     2237.78    200.98 o 
  -4   9   9      545.35      561.44     83.38 o 
  -3   9   9     3345.54     3453.10    143.90 o 
  -2   9   9        0.08       14.49     36.25 o 
  -1   9   9       43.76       69.22     33.59 o 
   0   9   9     2259.99     2439.64    105.57 o 
   1   9   9     3098.24     3349.71    147.77 o 
   2   9   9     1756.70     1895.03    122.51 o 
   3   9   9     6523.00     7027.70    351.29 o 
   4   9   9     1738.53     1624.02    102.53 o 
   5   9   9     6903.61     6458.82    698.09 o 
   6   9   9      440.33      404.19     77.97 o 
   7   9   9     3239.55     3311.29    567.40 o 
   8   9   9      125.05      159.65     80.94 o 
   9   9   9       39.72       76.50    114.75 o 
  10   9   9      302.06      204.19    178.59 o 
 -11  10   9     1153.26      919.14    192.71 o 
 -10  10   9       21.47      -69.60     69.60 o 
  -9  10   9       77.86       73.94    101.37 o 
  -8  10   9      169.03      137.14     67.56 o 
  -7  10   9      480.02      541.46    109.76 o 
  -6  10   9       67.33       69.83     53.56 o 
  -5  10   9      249.17      161.53    116.80 o 
  -4  10   9      263.45      251.94     55.46 o 
  -3  10   9      209.45      254.04    104.58 o 
  -2  10   9      156.01      192.59     64.97 o 
  -1  10   9     4391.29     4540.07    373.09 o 
   0  10   9      284.72      311.47    106.96 o 
   1  10   9     3050.19     3199.41    407.58 o 
   2  10   9        8.43       17.16     35.30 o 
   3  10   9      254.36      338.82     54.62 o 
   4  10   9       38.80       30.13     34.37 o 
   5  10   9        4.56       33.52     69.73 o 
   6  10   9       64.74       81.28     70.00 o 
   7  10   9      268.84      314.45     79.67 o 
   8  10   9      730.26      730.25    140.93 o 
  -8  11   9        2.90      -38.94    165.20 o 
  -7  11   9     3310.35     3388.08    411.61 o 
  -6  11   9      607.83      368.07    132.99 o 
  -5  11   9      787.16      738.19    173.59 o 
  -4  11   9      410.87      482.31    120.78 o 
  -3  11   9      500.30      604.47     97.56 o 
  -2  11   9        0.23       24.44     59.96 o 
  -1  11   9       17.03      -21.77    105.04 o 
   0  11   9       57.14       15.72     68.87 o 
   1  11   9      418.27      626.86    197.27 o 
   2  11   9        2.27       61.51     62.12 o 
   3  11   9     1082.85     1028.39    101.01 o 
   4  11   9       26.68       61.63     51.73 o 
   5  11   9      288.74      351.86     95.43 o 
   6  11   9      150.00      143.77     63.12 o 
  -5  12   9      725.77      936.20    146.23 o 
  -4  12   9      710.99      806.75    152.11 o 
  -3  12   9     4835.96     6191.82    488.40 o 
  -2  12   9     1005.70      758.49    145.05 o 
  -1  12   9     9112.45    10129.92   1198.06 o 
   0  12   9     1000.69     1225.71    168.29 o 
   1  12   9     1752.79     2136.90    217.72 o 
   2  12   9      190.49      357.47     98.27 o 
 -16   0  10     5129.62     5378.30    492.82 o 
 -14   0  10      546.54      430.74    110.92 o 
 -12   0  10     6876.38     7618.48    402.78 o 
 -10   0  10    31016.39    31575.73   1524.57 o 
  -8   0  10    29189.15    31571.48   1155.23 o 
  -6   0  10     2144.49     2007.43    168.15 o 
  -4   0  10      416.53      472.38     44.32 o 
  -2   0  10     8629.02     8695.48    313.20 o 
   0   0  10    28660.25    28160.36    940.61 o 
   2   0  10    25292.05    26486.30   1416.45 o 
   4   0  10      494.35      455.24     31.66 o 
   6   0  10     8584.52     8400.76    570.88 o 
   8   0  10     9999.78     9942.42    599.05 o 
  10   0  10       75.37       19.75     45.86 o 
  12   0  10     5212.35     5535.17    319.52 o 
  14   0  10      851.45      833.52    162.41 o 
 -17   1  10       28.19        0.71     93.74 o 
 -16   1  10     2253.42     1956.98    380.28 o 
 -15   1  10     1322.74     1155.99    169.76 o 
 -14   1  10     2778.42     2301.83    379.64 o 
 -13   1  10     5000.21     4943.34    219.00 o 
 -12   1  10     2851.23     2695.37    129.91 o 
 -11   1  10     1039.87     1088.00     78.99 o 
 -10   1  10     1547.18     1707.06     77.68 o 
  -9   1  10      972.40     1142.46     60.89 o 
  -8   1  10       22.70       24.85     26.28 o 
  -7   1  10     3509.82     3743.34    140.78 o 
  -6   1  10     6023.33     6283.63    159.74 o 
  -5   1  10     3162.65     3444.35    107.44 o 
  -4   1  10    15618.57    15243.43    431.33 o 
  -3   1  10     2001.88     1984.97     89.22 o 
  -2   1  10    28022.12    26997.63    572.45 o 
  -1   1  10     1721.61     1571.94     74.94 o 
   0   1  10    30974.34    30316.31    633.83 o 
   1   1  10      927.76      867.43     45.90 o 
   2   1  10     5731.99     5709.85    218.88 o 
   3   1  10     2772.09     3090.04    115.35 o 
   4   1  10     8163.57     8674.08    427.51 o 
   5   1  10       85.74      107.14     16.14 o 
   6   1  10     1171.39     1153.06     39.73 o 
   7   1  10       12.95       47.49     37.67 o 
   8   1  10     7500.85     7740.66    312.78 o 
   9   1  10     2277.80     2289.60    117.06 o 
  10   1  10     8812.17     9321.71    379.02 o 
  11   1  10     3091.65     3020.82    185.91 o 
  12   1  10     4817.63     4325.17    332.83 o 
  13   1  10        1.77      -54.59     82.94 o 
  15   1  10       57.79       58.13    110.17 o 
 -17   2  10      209.89      -28.83    115.33 o 
 -16   2  10       43.38      -70.02    102.98 o 
 -15   2  10     1094.63     1055.00    111.40 o 
 -14   2  10      780.79      681.42     85.09 o 
 -13   2  10        8.86        6.24     46.65 o 
 -12   2  10     1141.81     1174.59     82.82 o 
 -11   2  10     2174.29     2057.88     93.14 o 
 -10   2  10     4292.59     4149.29    142.72 o 
  -9   2  10      298.84      408.71     40.06 o 
  -8   2  10    11964.19    12784.75    365.28 o 
  -7   2  10     1672.23     1711.96    174.32 o 
  -6   2  10    28403.91    31447.78    937.03 o 
  -5   2  10      598.48      591.31     37.78 o 
  -4   2  10    14020.42    14907.69    464.57 o 
  -3   2  10     1325.03     1286.49     45.44 o 
  -2   2  10      471.58      569.20     31.95 o 
  -1   2  10      136.15      134.44     21.90 o 
   0   2  10     8501.44     8161.06    202.82 o 
   1   2  10     3348.11     3817.13     96.57 o 
   2   2  10     9203.87     9408.59    382.07 o 
   3   2  10     2070.04     1794.30     79.27 o 
   4   2  10    25515.61    26114.88    551.91 o 
   5   2  10    17421.90    17489.79    610.22 o 
   6   2  10     5832.97     6287.95    257.17 o 
   7   2  10    12633.18    12811.21    379.02 o 
   8   2  10      486.68      453.14     46.16 o 
   9   2  10      412.17      477.66     79.58 o 
  10   2  10       13.87       22.13     40.69 o 
  11   2  10      759.99      703.78     77.97 o 
  12   2  10      211.14      172.82    103.72 o 
  13   2  10     3220.04     3575.57    269.61 o 
  14   2  10      686.88      477.97    123.10 o 
  15   2  10     2589.30     2556.63    273.10 o 
 -17   3  10      844.80      773.53    253.76 o 
 -16   3  10     1974.39     1894.04    275.98 o 
 -15   3  10     6104.08     5695.36    306.53 o 
 -14   3  10     4585.39     4482.50    250.71 o 
 -13   3  10    15570.70    15271.74    712.92 o 
 -12   3  10     1658.05     1675.37    111.54 o 
 -11   3  10     1228.17     1423.34     81.66 o 
 -10   3  10        2.94       11.57     31.39 o 
  -9   3  10     1879.96     1478.20    118.44 o 
  -8   3  10      183.20      193.64     31.52 o 
  -7   3  10     2212.70     2379.30    195.69 o 
  -6   3  10     5116.39     6180.26    285.08 o 
  -5   3  10    10461.37    11104.86    277.48 o 
  -4   3  10    11498.21    11604.95    243.26 o 
  -3   3  10    19321.00    20234.11    460.10 o 
  -2   3  10     9479.05     9156.08    298.75 o 
  -1   3  10     7357.15     7254.03    167.92 o 
   0   3  10     3072.10     2937.89     67.85 o 
   1   3  10     1546.94     1505.18     47.23 o 
   2   3  10       10.87       23.70     16.71 o 
   3   3  10      181.65      257.66     24.41 o 
   4   3  10        0.97       23.23     20.01 o 
   5   3  10      867.37     1020.39     49.62 o 
   6   3  10      430.62      487.97     30.04 o 
   7   3  10     4538.65     4345.29    164.30 o 
   8   3  10      331.37      315.73     35.42 o 
   9   3  10     1754.94     1777.60    163.84 o 
  10   3  10      543.43      562.30    109.10 o 
  11   3  10     2835.69     3322.36    313.40 o 
  12   3  10     1480.62     1731.72    298.88 o 
  13   3  10     1564.16     1560.53    221.25 o 
  14   3  10      866.56      919.00    145.78 o 
 -17   4  10        4.68     -157.11    157.11 o 
 -16   4  10      384.56      354.53    161.23 o 
 -15   4  10      240.24      135.73     76.99 o 
 -14   4  10       67.56       11.24     61.66 o 
 -13   4  10     1165.69     1357.27    113.14 o 
 -12   4  10      306.89      236.10     56.47 o 
 -11   4  10      629.84      682.49    114.96 o 
 -10   4  10       18.73       45.27     37.65 o 
  -9   4  10     1037.36     1318.45    119.71 o 
  -8   4  10        1.87       41.75     29.90 o 
  -7   4  10    12355.12    12978.60    330.25 o 
  -6   4  10     2304.97     2290.01    106.68 o 
  -5   4  10    12211.75    12156.93    333.28 o 
  -4   4  10     1180.40     1077.89     62.01 o 
  -3   4  10     8692.77     8942.84    236.45 o 
  -2   4  10      580.44      738.98     38.42 o 
  -1   4  10     7001.86     6481.23    137.34 o 
   0   4  10       52.32      100.90     18.50 o 
   1   4  10    11310.01    10867.40    409.43 o 
   2   4  10      901.90      888.08     33.25 o 
   3   4  10    10039.18    10518.60    324.58 o 
   4   4  10     3621.30     3416.40    136.63 o 
   5   4  10     5319.06     5258.42    176.22 o 
   6   4  10      318.87      301.60     26.06 o 
   7   4  10     2491.09     2421.84    107.76 o 
   8   4  10     1416.35     1324.78    173.26 o 
   9   4  10      210.70      192.74     36.48 o 
  10   4  10       57.17       20.34     60.95 o 
  11   4  10        0.92       -8.67     45.69 o 
  12   4  10     1288.14      955.14     95.81 o 
  13   4  10      344.09      195.21     81.80 o 
  14   4  10      155.79      182.73    114.93 o 
 -16   5  10      385.87      485.75    148.58 o 
 -15   5  10     1542.52     1856.52    228.90 o 
 -14   5  10      262.23      309.45     68.11 o 
 -13   5  10      531.17      416.33    129.16 o 
 -12   5  10      184.22      143.88     49.01 o 
 -11   5  10     3517.97     3567.81    168.45 o 
 -10   5  10      708.12      801.71     60.15 o 
  -9   5  10     5263.92     5296.71    441.72 o 
  -8   5  10      951.79     1097.52     69.16 o 
  -7   5  10     1519.99     1768.39     61.39 o 
  -6   5  10     1528.03     1501.43     55.28 o 
  -5   5  10     5221.67     5084.63    190.17 o 
  -4   5  10      195.43      208.70     16.32 o 
  -3   5  10     3334.04     3170.80    111.32 o 
  -2   5  10      231.87      284.27     41.89 o 
  -1   5  10    40668.98    40125.90    861.09 o 
   0   5  10        2.95       21.58     13.43 o 
   1   5  10     9892.19    10159.13    373.32 o 
   2   5  10      773.22      806.16     32.67 o 
   3   5  10      854.75      986.00     49.43 o 
   4   5  10      159.82      141.36     17.92 o 
   5   5  10     2499.62     2503.01    164.33 o 
   6   5  10       20.48       10.92     21.86 o 
   7   5  10    16705.46    17107.81    542.54 o 
   8   5  10       44.40       48.10     28.90 o 
   9   5  10     2541.35     2541.58    159.04 o 
  10   5  10      231.71      219.13     58.63 o 
  11   5  10      310.05      469.87    162.11 o 
  12   5  10       28.35       31.53     66.20 o 
  13   5  10      289.75      351.86     96.99 o 
 -15   6  10        6.45      -31.47     84.85 o 
 -14   6  10       50.85       35.32     72.06 o 
 -13   6  10     1264.07      989.55    201.98 o 
 -12   6  10      283.47      256.14     55.82 o 
 -11   6  10     4487.53     4389.37    323.11 o 
 -10   6  10      724.36      641.25     52.78 o 
  -9   6  10    10668.05    10998.49    305.79 o 
  -8   6  10       69.93       62.67     20.15 o 
  -7   6  10     1830.25     1934.46     61.47 o 
  -6   6  10      207.09      184.07     17.61 o 
  -5   6  10     2102.38     2053.80     57.72 o 
  -4   6  10      192.14      180.89     44.84 o 
  -3   6  10        1.30       -1.11     33.51 o 
  -2   6  10       36.73        2.37     21.47 o 
  -1   6  10     1489.24     1518.54     42.04 o 
   0   6  10     6437.74     6441.52    156.14 o 
   1   6  10     4067.28     4117.20    146.02 o 
   2   6  10    11834.20    12036.67    257.92 o 
   3   6  10     1063.94     1112.51     40.93 o 
   4   6  10     1415.35     1454.40     59.04 o 
   5   6  10     4849.87     4795.80    149.93 o 
   6   6  10      606.02      575.16     46.64 o 
   7   6  10     1755.87     1684.52    144.71 o 
   8   6  10      114.95      154.21     44.49 o 
   9   6  10      389.59      479.76     56.21 o 
  10   6  10      207.12      227.58     58.44 o 
  11   6  10      128.40       -8.53    101.80 o 
  12   6  10      124.37       93.03     81.95 o 
  13   6  10      245.41      154.04    128.62 o 
 -14   7  10      214.76      210.71    152.55 o 
 -13   7  10     1539.24     1615.84    164.71 o 
 -12   7  10      294.13      483.99     94.44 o 
 -11   7  10     1244.42     1084.47    120.40 o 
 -10   7  10        3.06      -52.20     52.20 o 
  -9   7  10        5.79       19.34     33.57 o 
  -8   7  10        0.13      -18.57     46.76 o 
  -7   7  10      260.93      238.41     72.63 o 
  -6   7  10        2.38        5.26     29.96 o 
  -5   7  10     6814.83     6507.87    199.92 o 
  -4   7  10     1277.07     1252.70     75.12 o 
  -3   7  10     3862.19     3879.39    131.07 o 
  -2   7  10     2204.37     2092.59     91.80 o 
  -1   7  10     3794.14     3895.88    125.23 o 
   0   7  10      108.16       90.55     21.01 o 
   1   7  10      110.67      125.78     26.45 o 
   2   7  10      435.49      412.03     28.65 o 
   3   7  10       17.64        7.77     18.57 o 
   4   7  10        6.46        3.00     21.29 o 
   5   7  10       30.03       66.11     65.94 o 
   6   7  10       42.13      -12.76     28.05 o 
   7   7  10     5604.08     5276.30    260.94 o 
   8   7  10      354.80      278.61     59.17 o 
   9   7  10     2978.98     3236.47    318.15 o 
  10   7  10      417.75      399.78     80.12 o 
  11   7  10     2954.83     2873.56    416.47 o 
  12   7  10      224.61      117.69    134.46 o 
 -13   8  10      210.80      238.79    105.81 o 
 -12   8  10     1454.58     1574.43    193.01 o 
 -11   8  10      704.38      578.14    164.17 o 
 -10   8  10     2033.94     1946.13    173.20 o 
  -9   8  10     3930.21     3848.11    219.28 o 
  -8   8  10     1770.74     1880.04    181.39 o 
  -7   8  10     2272.29     2097.11    153.97 o 
  -6   8  10     4664.93     4518.34    226.01 o 
  -5   8  10      263.31      111.54     38.01 o 
  -4   8  10      819.73      713.77     56.79 o 
  -3   8  10       39.18       20.76     30.74 o 
  -2   8  10      270.60      288.63     42.66 o 
  -1   8  10      917.09      951.05     73.95 o 
   0   8  10      616.58      593.97     46.37 o 
   1   8  10      593.42      640.57     49.69 o 
   2   8  10     1056.10     1120.70     48.53 o 
   3   8  10     3708.96     3858.27    167.78 o 
   4   8  10     7845.01     8453.21    358.92 o 
   5   8  10     3835.18     4005.95    132.31 o 
   6   8  10     3735.20     4053.40    194.92 o 
   7   8  10      737.88      601.41     73.54 o 
   8   8  10       95.30      150.70     56.67 o 
   9   8  10      294.88      198.89    114.16 o 
  10   8  10      417.75      470.16    169.47 o 
  11   8  10       26.71      -21.18    105.92 o 
 -12   9  10     1564.74     1321.95    315.84 o 
 -11   9  10      872.61      661.70    108.86 o 
 -10   9  10       27.00      -38.98     97.97 o 
  -9   9  10       57.38      196.69    107.10 o 
  -8   9  10      868.13      981.80    116.92 o 
  -7   9  10      245.02      178.91     55.94 o 
  -6   9  10     5512.92     5153.73    279.75 o 
  -5   9  10     1052.10      909.29     75.63 o 
  -4   9  10     1004.43      998.91    113.13 o 
  -3   9  10        2.22       31.88     37.50 o 
  -2   9  10       80.90      131.88     42.36 o 
  -1   9  10      175.09      195.66     55.03 o 
   0   9  10      341.35      296.62     51.03 o 
   1   9  10        0.81       -7.73     38.06 o 
   2   9  10     1404.83     1317.65     78.35 o 
   3   9  10      239.26      269.04     26.90 o 
   4   9  10       63.36       71.52     26.77 o 
   5   9  10       39.26      -12.45     42.93 o 
   6   9  10       85.31      108.62     58.20 o 
   7   9  10       44.67       39.03     58.10 o 
   8   9  10      365.82      170.06     97.68 o 
 -10  10  10     1063.64      819.84    347.18 o 
  -9  10  10      291.51      228.54     92.69 o 
  -8  10  10     2942.33     2983.81    308.78 o 
  -7  10  10        7.32      -36.22     78.70 o 
  -6  10  10     1609.01     1947.76    274.51 o 
  -5  10  10     1708.55     1778.70    312.46 o 
  -4  10  10      324.72      445.32     71.25 o 
  -3  10  10     2074.33     2073.94    264.50 o 
  -2  10  10       75.00      101.24     80.92 o 
  -1  10  10      434.85      340.16    117.46 o 
   0  10  10     1999.50     1910.54    141.93 o 
   1  10  10     1054.50      881.95    215.51 o 
   2  10  10     2649.78     2841.30    300.91 o 
   3  10  10      618.78      722.70     90.13 o 
   4  10  10     2227.18     2502.91    146.16 o 
   5  10  10      741.12      811.66     85.88 o 
   6  10  10     3284.71     3393.56    267.76 o 
   8  10  10     1302.74     1812.68    210.07 o 
  -8  11  10      292.06      441.03    110.33 o 
  -7  11  10      157.59       36.68    287.01 o 
  -6  11  10      422.79      377.80    114.89 o 
  -5  11  10      175.85      177.27     77.72 o 
  -4  11  10     1667.33     2063.92    181.81 o 
  -3  11  10      500.04      530.83    192.86 o 
  -2  11  10     4690.80     5093.01    322.37 o 
  -1  11  10      299.07      269.52    173.29 o 
   0  11  10     2930.75     3134.30    263.03 o 
   1  11  10      480.80      557.34    105.76 o 
   2  11  10      489.04      560.57    178.30 o 
   3  11  10      365.25      393.60     99.45 o 
   4  11  10      173.50      131.21     80.30 o 
   5  11  10       19.95       17.06     90.03 o 
  -4  12  10       19.18      107.98     77.09 o 
  -3  12  10      184.99      331.88    160.35 o 
  -2  12  10      221.42      405.43    110.04 o 
  -1  12  10        8.06       60.61     94.74 o 
   0  12  10      477.67      328.35    110.92 o 
   1  12  10      267.07      383.95    120.34 o 
   2  12  10     1324.42     1690.58    180.36 o 
 -17   0  11     3075.30     2546.46    435.44 o 
 -15   0  11     2158.60     1940.66    288.04 o 
 -13   0  11      295.35      143.84     71.60 o 
 -11   0  11     2953.91     3222.50    174.85 o 
  -9   0  11      410.51      484.89     58.64 o 
  -7   0  11     6177.67     6072.47    330.26 o 
  -5   0  11     5224.03     5167.25    370.71 o 
  -3   0  11     5540.27     5015.15    199.36 o 
  -1   0  11    41866.77    43756.13   1290.10 o 
   1   0  11    13313.27    13866.83    376.29 o 
   3   0  11     1944.08     2725.24    243.76 o 
   5   0  11       88.86       60.31     60.31 o 
   7   0  11     3440.15     3505.06    171.28 o 
   9   0  11    15773.76    15797.00   1344.87 o 
  11   0  11    12473.82    12966.44   1120.24 o 
  13   0  11     2312.80     2457.60    355.42 o 
 -17   1  11     4208.28     3940.79    322.95 o 
 -16   1  11       51.02       82.25    150.20 o 
 -15   1  11       36.09       -5.07     74.00 o 
 -14   1  11      483.69      403.92    106.39 o 
 -13   1  11      643.57      900.87     97.36 o 
 -12   1  11      242.30      274.00     53.18 o 
 -11   1  11    15632.37    16354.07    526.66 o 
 -10   1  11     4275.81     4371.45    161.15 o 
  -9   1  11    35450.30    36630.91   1063.23 o 
  -8   1  11     1885.81     1845.70    105.40 o 
  -7   1  11    16939.48    17052.38    641.12 o 
  -6   1  11     1421.81     1622.39     83.06 o 
  -5   1  11      338.20      376.88     25.49 o 
  -4   1  11      190.43      180.49     22.29 o 
  -3   1  11     2771.51     2845.94     91.35 o 
  -2   1  11     3655.47     3670.43    131.01 o 
  -1   1  11    10398.20     9895.92    229.49 o 
   0   1  11      910.75     1069.83     40.84 o 
   1   1  11    23280.77    23261.83    644.83 o 
   2   1  11      183.51      211.71     22.73 o 
   3   1  11     9495.88     9782.43    395.75 o 
   4   1  11     1262.02     1292.34     70.51 o 
   5   1  11     5164.36     5463.46    156.07 o 
   6   1  11     1690.25     1742.00    107.31 o 
   7   1  11     1944.96     1866.86     77.32 o 
   8   1  11     1549.84     1447.93     82.14 o 
   9   1  11      948.39      932.17     59.68 o 
  10   1  11     1611.07     1618.98     91.54 o 
  11   1  11     1301.05     1268.40     85.93 o 
  12   1  11      266.88      325.70    134.26 o 
  13   1  11     1490.93     1655.43    185.64 o 
  14   1  11     2425.05     2116.75    253.47 o 
 -17   2  11      965.89      993.45    162.93 o 
 -16   2  11      726.35     1024.31    125.26 o 
 -15   2  11     3536.02     3551.42    286.90 o 
 -14   2  11     7352.85     7782.29    451.47 o 
 -13   2  11        5.43      -46.24     46.24 o 
 -12   2  11     6287.18     6547.93    272.45 o 
 -11   2  11      724.38      678.58     55.76 o 
 -10   2  11     2077.64     1897.16     87.35 o 
  -9   2  11      278.33      290.63     55.72 o 
  -8   2  11      530.47      507.53     40.75 o 
  -7   2  11     2273.44     2309.29     82.81 o 
  -6   2  11     8580.16     9018.20    335.95 o 
  -5   2  11    12738.31    12719.42    296.11 o 
  -4   2  11    12253.37    12230.01    286.06 o 
  -3   2  11    17508.24    17184.30    385.64 o 
  -2   2  11    14838.98    15086.38    357.70 o 
  -1   2  11    20128.40    19493.90    550.38 o 
   0   2  11     3276.48     3478.22    179.25 o 
   1   2  11     2011.10     1977.03     89.25 o 
   2   2  11      947.33      898.94     36.50 o 
   3   2  11        0.13       -2.81     15.10 o 
   4   2  11     1467.32     1532.67     87.58 o 
   5   2  11     1080.11     1135.65     50.28 o 
   6   2  11     1048.98     1007.53     67.63 o 
   7   2  11    10748.96    10683.91    372.69 o 
   8   2  11     1758.19     1532.39    117.28 o 
   9   2  11     5163.85     5013.72    334.20 o 
  10   2  11       19.09       64.48     46.77 o 
  11   2  11     4492.77     3370.74    439.86 o 
  12   2  11      301.77      404.81     83.16 o 
  13   2  11     1951.70     2031.54    193.45 o 
  14   2  11       25.51        2.57    122.40 o 
 -17   3  11       39.97       80.77    117.11 o 
 -16   3  11      143.03      406.61    162.70 o 
 -15   3  11     1336.35     1204.72    185.65 o 
 -14   3  11     1308.85     1255.38    133.92 o 
 -13   3  11     1746.71     1776.04    119.85 o 
 -12   3  11     2777.12     2909.62    162.58 o 
 -11   3  11       34.34       65.43     51.48 o 
 -10   3  11     1890.12     1907.86    115.76 o 
  -9   3  11      147.58      159.37     43.98 o 
  -8   3  11      444.89      419.99     36.39 o 
  -7   3  11     3318.79     3790.68    114.84 o 
  -6   3  11     4271.39     4272.23    159.37 o 
  -5   3  11     4829.45     4970.74    132.13 o 
  -4   3  11     8010.41     7929.25    210.56 o 
  -3   3  11     1280.66     1481.62     66.20 o 
  -2   3  11     5882.06     6274.95    175.96 o 
  -1   3  11        3.85       -2.33     12.20 o 
   0   3  11      260.99      277.75     21.88 o 
   1   3  11     8547.30     8687.38    211.82 o 
   2   3  11     7082.82     6606.13    142.20 o 
   3   3  11    13177.24    12970.90    385.39 o 
   4   3  11     6480.58     6045.73    221.15 o 
   5   3  11    12703.82    12998.29    318.55 o 
   6   3  11     8373.47     8770.39    258.26 o 
   7   3  11     1592.53     1443.00     55.10 o 
   8   3  11       20.71       33.45     22.93 o 
   9   3  11      542.42      609.77     56.03 o 
  10   3  11        0.49      -36.35     49.09 o 
  11   3  11       90.04       29.71     50.20 o 
  12   3  11     1051.70      934.58    225.14 o 
  13   3  11       67.94      146.81    150.93 o 
  14   3  11     2662.29     3319.82    391.90 o 
 -16   4  11     2500.91     2534.39    299.81 o 
 -15   4  11      519.78      379.18     94.25 o 
 -14   4  11     2575.21     2667.17    180.30 o 
 -13   4  11       26.39       43.03     54.49 o 
 -12   4  11     6191.42     6530.75    271.29 o 
 -11   4  11       68.46       23.34     59.44 o 
 -10   4  11      585.69      637.22     66.83 o 
  -9   4  11       15.74       19.29     24.77 o 
  -8   4  11     2772.78     2812.75    113.77 o 
  -7   4  11     1881.32     2144.13     90.45 o 
  -6   4  11     5947.56     5380.55    347.48 o 
  -5   4  11     4425.45     4477.82    142.68 o 
  -4   4  11     6378.64     5949.02    327.65 o 
  -3   4  11    12892.13    13187.53    313.05 o 
  -2   4  11     9945.56    10439.08    345.11 o 
  -1   4  11      427.99      424.37     48.44 o 
   0   4  11     4919.72     4745.56    124.20 o 
   1   4  11      588.04      507.83     25.20 o 
   2   4  11     1340.43     1442.61     57.02 o 
   3   4  11       36.99       40.15     21.62 o 
   4   4  11     2372.06     2488.22     92.65 o 
   5   4  11      726.42      658.05     45.43 o 
   6   4  11     9709.43     9240.73    317.09 o 
   7   4  11     3896.98     3996.91    194.02 o 
   8   4  11     3285.79     3280.80    261.38 o 
   9   4  11       10.97       26.88     32.75 o 
  10   4  11     2292.69     1983.92    143.41 o 
  11   4  11        0.53      -34.22     34.52 o 
  12   4  11     2183.53     1846.22    266.27 o 
  13   4  11        8.10      -81.84     81.84 o 
  14   4  11        7.55       40.54    115.59 o 
 -16   5  11       70.76     -104.74    104.74 o 
 -15   5  11        0.23      -44.13     96.50 o 
 -14   5  11      831.26     1123.03    196.54 o 
 -13   5  11      419.15      441.95    127.54 o 
 -12   5  11     2058.43     2200.34    120.69 o 
 -11   5  11       36.48       34.92     29.09 o 
 -10   5  11     6174.14     6324.92    283.00 o 
  -9   5  11      773.83      752.18     67.52 o 
  -8   5  11     2581.71     2583.41    123.56 o 
  -7   5  11       15.64        4.87     20.34 o 
  -6   5  11     1224.67     1205.38     50.80 o 
  -5   5  11      966.74      987.29     38.84 o 
  -4   5  11     2535.11     2599.48     77.40 o 
  -3   5  11     1068.55     1153.23     45.76 o 
  -2   5  11        7.83       22.13     14.66 o 
  -1   5  11      432.45      408.99     26.89 o 
   0   5  11     8315.30     7610.61    169.50 o 
   1   5  11     4069.80     3700.04    123.52 o 
   2   5  11    17614.87    17850.16    460.34 o 
   3   5  11     3198.37     3174.71    130.79 o 
   4   5  11     2581.01     2602.48     73.52 o 
   5   5  11      138.07      133.44     21.96 o 
   6   5  11     1727.15     1614.52     91.60 o 
   7   5  11     2976.92     2703.73    132.06 o 
   8   5  11      302.23      287.66     54.51 o 
   9   5  11      194.60      178.85     34.20 o 
  10   5  11      165.33      172.62     60.47 o 
  11   5  11      191.45      138.96    171.68 o 
  12   5  11     1125.82     1140.58    412.20 o 
  13   5  11       56.92      114.23    193.60 o 
 -15   6  11       20.70       -4.30    105.30 o 
 -14   6  11      454.04      483.40    131.81 o 
 -13   6  11      928.67     1029.55    171.97 o 
 -12   6  11      908.18      832.79    113.45 o 
 -11   6  11       46.71       31.46     34.01 o 
 -10   6  11       11.43      -26.35     32.87 o 
  -9   6  11       74.55      110.95     31.72 o 
  -8   6  11       14.18       47.90     31.81 o 
  -7   6  11     1572.36     1547.18     57.00 o 
  -6   6  11       74.24       71.92     15.04 o 
  -5   6  11      964.40      948.34     61.14 o 
  -4   6  11      299.51      306.00     27.02 o 
  -3   6  11      621.49      630.28     34.61 o 
  -2   6  11    12688.10    12455.26    346.84 o 
  -1   6  11     5689.73     5684.24    168.60 o 
   0   6  11    10827.22    10435.06    316.91 o 
   1   6  11      447.64      482.75     39.83 o 
   2   6  11     2430.15     2604.00     77.35 o 
   3   6  11       20.93       21.05     20.51 o 
   4   6  11       74.75       75.96     19.90 o 
   5   6  11      288.59      298.85     35.81 o 
   6   6  11     3711.86     3702.52    171.67 o 
   7   6  11       50.48       20.78     28.85 o 
   8   6  11     3575.99     3801.71    145.14 o 
   9   6  11      403.50      301.45     45.20 o 
  10   6  11     5528.25     5561.31    418.31 o 
  11   6  11      147.09      152.82     88.98 o 
  12   6  11      937.34      893.83    200.07 o 
 -14   7  11      114.14       53.13     92.83 o 
 -13   7  11      425.45      399.34    102.52 o 
 -12   7  11      424.79      605.74    130.51 o 
 -11   7  11      414.12      231.25     66.25 o 
 -10   7  11    11933.73    11439.78    828.22 o 
  -9   7  11     1816.40     1342.35    424.33 o 
  -8   7  11     9777.20     9979.83    329.73 o 
  -7   7  11     1618.06     1501.59     90.61 o 
  -6   7  11      832.59      820.15     65.19 o 
  -5   7  11      698.13      629.03     49.63 o 
  -4   7  11     2019.19     2009.29     87.71 o 
  -3   7  11     1052.99      934.96    125.99 o 
  -2   7  11     2357.48     2293.69     98.28 o 
  -1   7  11      369.39      392.85     40.20 o 
   0   7  11     1986.46     2112.08     69.73 o 
   1   7  11     1224.96     1075.60     56.47 o 
   2   7  11     3224.01     3197.49    168.59 o 
   3   7  11     1349.83     1416.32    116.34 o 
   4   7  11     2709.01     2741.02    123.06 o 
   5   7  11     1324.87     1312.96     85.77 o 
   6   7  11      256.96      334.40     71.19 o 
   7   7  11      865.41      847.10     61.75 o 
   8   7  11      102.19      125.02     41.80 o 
   9   7  11       71.77      138.85     84.79 o 
  10   7  11       13.61       98.37     81.81 o 
  11   7  11      343.72      689.78    110.45 o 
 -13   8  11     3244.03     2791.05    432.21 o 
 -12   8  11      307.69      382.49    100.53 o 
 -11   8  11     1717.76     1670.60    548.57 o 
 -10   8  11      122.12      123.63     79.29 o 
  -9   8  11      108.40      -20.79     68.56 o 
  -8   8  11       34.31       72.70     70.29 o 
  -7   8  11     1137.98     1085.31    191.87 o 
  -6   8  11     1774.27     1720.35     96.63 o 
  -5   8  11     3379.01     3037.00    161.49 o 
  -4   8  11      922.65      941.55     68.90 o 
  -3   8  11     2987.40     3007.54    124.89 o 
  -2   8  11     1453.70     1376.29    147.09 o 
  -1   8  11        8.82      -40.90     40.90 o 
   0   8  11      377.85      259.30     34.11 o 
   1   8  11        4.30       18.27     29.74 o 
   2   8  11       28.85        3.94    116.91 o 
   3   8  11       83.18       67.30     29.58 o 
   4   8  11      296.80      273.03     28.75 o 
   5   8  11      137.17      187.50     40.02 o 
   6   8  11       29.39       -2.30     46.12 o 
   7   8  11     1033.34     1051.04    235.08 o 
   8   8  11      250.43      267.65     88.17 o 
   9   8  11       17.23      148.87    110.63 o 
  10   8  11     1748.58     1878.29    302.46 o 
 -12   9  11      182.83      221.84    126.81 o 
 -11   9  11     1119.48     1144.88    285.10 o 
 -10   9  11      648.55      409.87     78.20 o 
  -9   9  11     1331.43     1192.06    262.88 o 
  -8   9  11       29.10       45.33     63.48 o 
  -7   9  11     2463.63     2197.04    164.37 o 
  -6   9  11       74.56       83.54     52.56 o 
  -5   9  11     2244.19     2194.71    146.22 o 
  -4   9  11        0.51      -37.70     37.70 o 
  -3   9  11     1037.48     1136.24     79.12 o 
  -2   9  11       31.67       81.74     44.40 o 
  -1   9  11     2489.48     2647.24    115.50 o 
   0   9  11      536.41      527.92     53.21 o 
   1   9  11      305.32      288.58     54.33 o 
   2   9  11     2602.59     2825.33    145.12 o 
   3   9  11     1371.42     1571.43     97.47 o 
   4   9  11      951.12     1085.22     91.35 o 
   5   9  11     5521.70     5765.76    769.53 o 
   6   9  11      260.07      308.68    142.70 o 
   7   9  11     1971.97     2239.59    250.97 o 
   9   9  11        7.79       12.95     77.09 o 
 -10  10  11       71.24      117.69    109.74 o 
  -9  10  11        1.65       -7.65    123.87 o 
  -8  10  11        0.93      -52.45    151.82 o 
  -7  10  11     2556.57     2571.58    399.55 o 
  -6  10  11        5.51        9.21     70.04 o 
  -5  10  11     6210.68     5657.78    636.25 o 
  -4  10  11        3.22      -37.75     43.84 o 
  -3  10  11     4347.57     4810.37    965.62 o 
  -2  10  11        1.30        6.18     57.91 o 
  -1  10  11      491.58      610.17    113.37 o 
   0  10  11       36.97        9.14    106.80 o 
   1  10  11      897.26      729.05    239.20 o 
   2  10  11      206.60      237.36     75.84 o 
   3  10  11      114.75       83.10     35.27 o 
   4  10  11      255.34      377.96     48.90 o 
   5  10  11       98.66      119.06     59.28 o 
   6  10  11      389.03      310.69    106.51 o 
   7  10  11     1975.88     1978.62    226.55 o 
  -8  11  11      610.22      943.56    222.43 o 
  -7  11  11     2563.65     2808.02    384.54 o 
  -6  11  11      104.76      -86.60     86.60 o 
  -5  11  11     1987.70     2047.10    380.42 o 
  -4  11  11      223.78      102.13     67.25 o 
  -3  11  11        3.06      -16.19     64.58 o 
  -2  11  11       60.95      -32.78     66.79 o 
  -1  11  11     2059.13     1834.74    187.76 o 
   0  11  11      397.07      196.38     79.82 o 
   1  11  11     1785.43     2304.02    196.54 o 
   2  11  11      176.13      347.51    159.32 o 
   3  11  11     1942.68     2295.16    313.05 o 
   4  11  11       27.19        8.74    221.25 o 
   5  11  11     1127.17     1361.35    186.24 o 
  -3  12  11     1681.88     1833.86    258.32 o 
  -2  12  11      440.68      358.95     90.91 o 
  -1  12  11     2790.21     2810.96    343.65 o 
   0  12  11      192.65       15.30     95.92 o 
 -16   0  12      344.90      173.00    102.98 o 
 -14   0  12       37.30       78.26    115.33 o 
 -12   0  12      679.09      733.31     82.89 o 
 -10   0  12    16493.85    17101.92    788.41 o 
  -8   0  12    47790.37    54040.19   2333.44 o 
  -6   0  12     2927.15     3354.37    293.19 o 
  -4   0  12     1285.74     1530.96     83.74 o 
  -2   0  12    21822.14    21555.06    867.35 o 
   0   0  12    27294.03    27890.78    847.34 o 
   2   0  12    19714.19    18246.72   1661.45 o 
   4   0  12      815.45      746.70     50.00 o 
   6   0  12      195.87      182.24     27.55 o 
   8   0  12     1746.56     1626.95    168.71 o 
  10   0  12      715.29      720.46     76.45 o 
  14   0  12     2019.98     2066.29    266.56 o 
 -17   1  12      104.71      -27.55     93.38 o 
 -16   1  12     1786.06     1673.81    226.84 o 
 -15   1  12       67.21       88.50     99.57 o 
 -14   1  12     1354.52     1134.37    160.64 o 
 -13   1  12       32.44      -16.59     89.43 o 
 -12   1  12      695.48      771.91     60.79 o 
 -11   1  12     1893.23     1821.58    100.37 o 
 -10   1  12      118.23       65.83     32.09 o 
  -9   1  12      323.08      371.80     41.60 o 
  -8   1  12    12973.22    14398.80    465.12 o 
  -7   1  12     3913.14     4075.90    126.71 o 
  -6   1  12     3135.43     3043.41    207.56 o 
  -5   1  12     9313.17     9672.95    231.92 o 
  -4   1  12     6045.99     5513.38    174.63 o 
  -3   1  12     2246.97     2123.46    101.37 o 
  -2   1  12    18820.90    18064.67    413.56 o 
  -1   1  12       92.93      133.71     20.02 o 
   0   1  12      455.16      337.83     35.02 o 
   1   1  12      174.60      227.27     33.46 o 
   2   1  12      223.57      252.87     31.38 o 
   3   1  12        8.71       23.47     20.26 o 
   4   1  12      489.40      515.18     40.37 o 
   5   1  12      347.76      344.42     40.53 o 
   6   1  12     2664.92     2545.92    109.69 o 
   7   1  12      107.40       91.21     21.18 o 
   8   1  12     6096.91     5966.06    214.92 o 
   9   1  12       59.90      102.07     55.38 o 
  10   1  12     8508.25     8054.25    640.50 o 
  11   1  12      261.40      211.85     82.34 o 
  12   1  12     5033.47     5933.53    335.09 o 
  13   1  12      155.03      108.93     92.94 o 
  14   1  12     1855.89     1706.05    201.95 o 
 -17   2  12      271.90      344.42    128.02 o 
 -16   2  12      337.20      339.32    153.43 o 
 -15   2  12      536.54      558.69    169.18 o 
 -14   2  12      954.95      960.63    101.34 o 
 -13   2  12      239.24      261.95     58.29 o 
 -12   2  12     3082.56     3320.91    181.82 o 
 -11   2  12     2817.48     2988.97    129.57 o 
 -10   2  12     4869.29     5140.14    266.86 o 
  -9   2  12     1313.74     1439.48     68.21 o 
  -8   2  12     2513.16     2575.52    176.58 o 
  -7   2  12      988.82     1015.66     51.11 o 
  -6   2  12     1270.23     1439.72    108.43 o 
  -5   2  12     2084.00     2358.71     81.96 o 
  -4   2  12     1061.36     1087.32     91.02 o 
  -3   2  12       75.74      198.37     28.56 o 
  -2   2  12     3609.43     3250.03     81.58 o 
  -1   2  12        4.79        8.25     15.92 o 
   0   2  12     1276.61     1117.20     60.09 o 
   1   2  12     2832.45     2854.34     72.24 o 
   2   2  12     6758.06     6466.88    180.56 o 
   3   2  12     1915.98     2141.57     64.28 o 
   4   2  12    16672.69    17241.12    438.64 o 
   5   2  12     1170.37     1054.60     46.92 o 
   6   2  12     2840.31     2674.89    118.39 o 
   7   2  12      339.78      311.57     41.08 o 
   8   2  12     1285.45     1133.95     55.37 o 
   9   2  12     3253.19     3179.84    144.66 o 
  10   2  12     2422.04     2492.85    164.62 o 
  11   2  12      215.97      150.88     93.98 o 
  12   2  12      921.35     1013.45    224.78 o 
  13   2  12     1309.72     1262.31    165.20 o 
  14   2  12     1471.54     1261.60    263.62 o 
 -17   3  12     1047.80     1356.05    237.14 o 
 -16   3  12     3588.06     2994.59    299.08 o 
 -15   3  12     1790.02     1751.00    329.23 o 
 -14   3  12     1532.24     1387.48    207.55 o 
 -13   3  12     2814.44     3153.92    211.56 o 
 -12   3  12      212.49      320.41     63.06 o 
 -11   3  12     4651.88     4919.91    216.63 o 
 -10   3  12        1.80       10.90     35.50 o 
  -9   3  12        0.54       24.99     24.97 o 
  -8   3  12      703.70      751.57     79.08 o 
  -7   3  12     5800.42     6061.22    297.98 o 
  -6   3  12     2337.40     2473.51    112.69 o 
  -5   3  12     8767.13     8463.22    221.56 o 
  -4   3  12    12078.78    12653.14    325.49 o 
  -3   3  12    11729.86    10509.88    261.08 o 
  -2   3  12     3174.68     3234.31     95.14 o 
  -1   3  12        6.26       27.46     13.25 o 
   0   3  12     1632.26     1490.42     42.03 o 
   1   3  12       68.23       45.90     18.86 o 
   2   3  12     2424.52     2709.41    112.58 o 
   3   3  12     1495.37     1603.02     66.95 o 
   4   3  12      773.01      744.22     36.58 o 
   5   3  12    10638.72    10612.18    321.72 o 
   6   3  12     9888.89    10607.58    308.65 o 
   7   3  12     1358.37     1271.16     63.88 o 
   8   3  12     4811.48     4792.67    153.10 o 
   9   3  12       21.87       74.50     29.96 o 
  10   3  12     2809.25     2552.63    136.74 o 
  11   3  12     1290.50     1340.55    188.98 o 
  12   3  12        1.50       93.54     79.70 o 
  13   3  12       31.64      160.35    135.05 o 
  14   3  12      110.81      291.17    171.68 o 
 -16   4  12      414.32      195.07    146.52 o 
 -15   4  12     1739.37     1606.44    312.46 o 
 -14   4  12     1022.13      967.99    112.04 o 
 -13   4  12     2654.40     2335.86    155.52 o 
 -12   4  12     1068.70     1128.31     92.98 o 
 -11   4  12      853.17      889.29     96.75 o 
 -10   4  12     1331.79     1540.32    110.17 o 
  -9   4  12      838.91      940.04     69.86 o 
  -8   4  12     1038.81     1099.92    126.25 o 
  -7   4  12      862.24      872.36     49.33 o 
  -6   4  12      435.66      442.42     29.68 o 
  -5   4  12      695.38      781.35     36.86 o 
  -4   4  12      432.53      509.63     30.57 o 
  -3   4  12     1977.27     1860.86     59.14 o 
  -2   4  12      176.76      175.78     22.11 o 
  -1   4  12       41.19       -7.93     19.06 o 
   0   4  12      105.43       98.98     23.09 o 
   1   4  12    10474.01    10481.49    209.97 o 
   2   4  12      267.79      344.80     28.69 o 
   3   4  12    16971.26    16319.07    498.77 o 
   4   4  12     2402.60     2479.43    137.79 o 
   5   4  12     8684.11     8834.72    292.35 o 
   6   4  12      381.03      367.09     38.62 o 
   7   4  12      703.37      691.83     68.10 o 
   8   4  12        2.00       38.60     51.19 o 
   9   4  12      705.59      699.34     74.44 o 
  10   4  12       67.02       61.28     34.50 o 
  11   4  12     2983.00     3092.54    329.68 o 
  12   4  12      924.62      854.21    218.02 o 
  13   4  12     2579.84     2347.84    481.19 o 
 -16   5  12      397.83      603.44    178.30 o 
 -15   5  12     5738.17     6564.59    481.93 o 
 -14   5  12      293.70      277.45    104.45 o 
 -13   5  12      728.73      773.90    241.85 o 
 -12   5  12      547.35      667.06    110.77 o 
 -11   5  12      129.43      114.71     36.53 o 
 -10   5  12      397.60      422.19     60.27 o 
  -9   5  12      156.88      163.34     37.16 o 
  -8   5  12        1.73       -1.72     22.44 o 
  -7   5  12     9746.77    10301.46    295.87 o 
  -6   5  12      957.95      928.64     64.76 o 
  -5   5  12     1729.39     1661.45     71.47 o 
  -4   5  12     4943.70     4937.35    150.92 o 
  -3   5  12     5622.46     5349.63    145.94 o 
  -2   5  12      512.20      582.49     45.23 o 
  -1   5  12     8746.09     9108.46    363.98 o 
   0   5  12      267.91      273.72     25.37 o 
   1   5  12     5646.02     5730.88    169.39 o 
   2   5  12      394.05      410.30     25.63 o 
   3   5  12      972.41     1112.79     46.35 o 
   4   5  12     1446.07     1367.87     93.86 o 
   5   5  12      698.22      728.54     65.93 o 
   6   5  12     3997.22     3954.03    139.54 o 
   7   5  12     2114.97     2279.30    108.25 o 
   8   5  12       81.30       53.03     31.66 o 
   9   5  12     6276.24     5959.54    569.61 o 
  10   5  12        4.70       18.78     64.85 o 
  11   5  12      722.78      778.74    293.78 o 
  12   5  12        2.77       18.90    135.63 o 
  13   5  12       92.63     -113.49    114.45 o 
 -15   6  12        8.72      -78.34    127.84 o 
 -14   6  12      219.39       94.16    218.46 o 
 -13   6  12      791.52      917.79    169.32 o 
 -12   6  12      306.47      223.97    100.70 o 
 -11   6  12     4666.24     4371.32    296.46 o 
 -10   6  12     1845.60     1986.06     89.98 o 
  -9   6  12    10717.11    10937.41    543.65 o 
  -8   6  12        0.15       -2.50     20.55 o 
  -7   6  12     8492.86     8646.31    250.87 o 
  -6   6  12     1199.21     1113.00     44.36 o 
  -5   6  12     2525.14     2662.32     94.27 o 
  -4   6  12       21.43      -18.69     27.69 o 
  -3   6  12        1.48        0.46     17.83 o 
  -2   6  12      780.88      854.96     50.08 o 
  -1   6  12    10621.65    10485.55    262.69 o 
   0   6  12        0.34       16.98     28.29 o 
   1   6  12    14674.92    15020.40    381.07 o 
   2   6  12     1435.19     1395.08     53.87 o 
   3   6  12     7030.82     7167.08    186.58 o 
   4   6  12     2045.33     2088.47    111.71 o 
   5   6  12     2043.91     2165.70     76.70 o 
   6   6  12      270.14      252.37     42.26 o 
   7   6  12      653.43      656.75     65.85 o 
   8   6  12       59.57       47.70     51.40 o 
   9   6  12      585.97      689.36     82.66 o 
  10   6  12      372.31      249.89    144.31 o 
  11   6  12      786.17      593.79    131.27 o 
  12   6  12      894.63      897.28    203.89 o 
 -14   7  12      867.73      547.58    307.75 o 
 -13   7  12     1610.93     1034.18    225.96 o 
 -12   7  12      854.51     1215.85    144.77 o 
 -11   7  12       68.40       69.30     85.18 o 
 -10   7  12        1.71       44.40     74.29 o 
  -9   7  12     1460.16     1304.94    124.62 o 
  -8   7  12        4.88        0.91     44.63 o 
  -7   7  12     3306.29     3384.72    148.76 o 
  -6   7  12       15.20       13.97     34.48 o 
  -5   7  12      139.77      114.91     44.03 o 
  -4   7  12     4213.77     3917.86    205.33 o 
  -3   7  12     5165.15     4828.44    179.35 o 
  -2   7  12     5329.06     5519.40    271.11 o 
  -1   7  12        5.92        8.17      9.10 o 
   0   7  12     2751.78     2821.66     92.02 o 
   1   7  12      484.22      531.81     50.90 o 
   2   7  12     1384.14     1345.00     70.09 o 
   3   7  12        6.01       23.18     20.82 o 
   4   7  12      155.01      189.24     30.79 o 
   5   7  12       49.18       36.02     33.31 o 
   6   7  12     4267.88     4199.87    242.80 o 
   7   7  12       79.23       19.70     37.63 o 
   8   7  12     1677.93     1832.13    221.77 o 
   9   7  12     2767.81     3432.34    265.62 o 
  10   7  12      849.09      984.30    222.13 o 
  11   7  12     1396.63     1330.75    212.72 o 
 -13   8  12      199.36      554.90    182.42 o 
 -12   8  12     1426.84     1023.43    263.33 o 
 -11   8  12      467.67      251.29     92.68 o 
 -10   8  12     2867.90     3429.03    620.65 o 
  -9   8  12     2676.29     2484.00    205.57 o 
  -8   8  12      870.53     1083.71    117.03 o 
  -7   8  12     3178.22     2866.54    233.58 o 
  -6   8  12     1699.25     1688.60    104.28 o 
  -5   8  12      135.33      176.20     46.82 o 
  -4   8  12      343.47      320.45     53.68 o 
  -3   8  12      975.19      942.06    107.27 o 
  -2   8  12     5833.22     6136.02    249.66 o 
  -1   8  12     1343.61     1410.05     73.14 o 
   0   8  12     2695.88     2687.55    138.53 o 
   1   8  12     2664.07     2801.00     86.17 o 
   2   8  12      147.38      185.73     44.75 o 
   3   8  12     2312.05     2482.92    164.69 o 
   4   8  12     2238.27     1954.76    102.82 o 
   5   8  12      215.28      219.13     40.56 o 
   6   8  12     1400.67     1289.14    182.22 o 
   7   8  12       71.45      -63.27     75.77 o 
   8   8  12      259.55      225.50    120.04 o 
   9   8  12       44.05      136.52    145.05 o 
  10   8  12       59.05      171.23    119.75 o 
 -12   9  12     1741.80     1834.74    244.79 o 
 -11   9  12        2.91      -37.55     74.57 o 
 -10   9  12     1711.45     1651.50    351.59 o 
  -9   9  12       22.42       46.13     71.19 o 
  -8   9  12      348.96      311.88     99.48 o 
  -7   9  12        2.68      -28.88     40.91 o 
  -6   9  12     5962.82     5894.62    328.76 o 
  -5   9  12      571.92      646.62     70.32 o 
  -4   9  12    10395.50    10229.09    438.89 o 
  -3   9  12     2094.09     2244.73    297.75 o 
  -2   9  12     4003.10     3819.27    204.83 o 
  -1   9  12      167.91      208.79     63.23 o 
   0   9  12     1145.70     1199.32    112.75 o 
   1   9  12        4.91       85.40     52.61 o 
   2   9  12       67.71       79.98     37.13 o 
   3   9  12        4.64      -25.72     25.72 o 
   4   9  12     1633.52     1715.23    125.37 o 
   5   9  12      802.14      760.98     94.77 o 
   6   9  12     2917.79     3552.39    283.92 o 
   7   9  12       19.34       -8.53     89.44 o 
   8   9  12      131.64       94.15     94.15 o 
   9   9  12        6.25      214.78     98.86 o 
 -10  10  12     2075.08     2838.03    265.09 o 
  -9  10  12      671.30      364.54    149.46 o 
  -8  10  12     1588.98     1737.36    226.84 o 
  -7  10  12      990.39      954.15    142.09 o 
  -6  10  12      639.91      624.05     85.22 o 
  -5  10  12       14.51      -46.23     70.61 o 
  -4  10  12      100.03       59.83     82.18 o 
  -3  10  12      159.43      142.66    115.33 o 
  -2  10  12     1091.18      822.96     96.18 o 
  -1  10  12        6.25       27.72     48.99 o 
   0  10  12     1996.57     1715.58    183.89 o 
   1  10  12        4.37       61.05     86.06 o 
   2  10  12     2005.79     2244.15    611.24 o 
   3  10  12       23.69      -16.33     90.91 o 
   4  10  12     1069.53     1199.68    125.71 o 
   5  10  12      999.35     1126.85    177.41 o 
   6  10  12      459.17      603.15    106.21 o 
   7  10  12       65.51       51.19     76.79 o 
  -7  11  12      388.81      388.07    129.46 o 
  -6  11  12      634.40      444.14    116.66 o 
  -5  11  12      200.31     -168.59    230.67 o 
  -4  11  12     1554.89     1551.39    146.45 o 
  -3  11  12      172.82      161.48     85.62 o 
  -2  11  12     2699.24     2925.35    275.54 o 
  -1  11  12      476.25      381.65     97.04 o 
   0  11  12      159.70       42.07    103.27 o 
   1  11  12      743.98      787.68    171.53 o 
   2  11  12      376.48      499.70    120.19 o 
   3  11  12       31.08       67.24    164.91 o 
   4  11  12       16.13       71.79    122.69 o 
 -17   0  13     1009.20     1102.43    190.06 o 
 -15   0  13      465.11      644.04    173.29 o 
 -13   0  13      127.43      -85.19    119.16 o 
 -11   0  13      165.37      200.08    104.30 o 
  -9   0  13     5382.84     5560.40    280.98 o 
  -7   0  13     7799.54     8001.37    432.06 o 
  -5   0  13     8692.12     7930.26    298.10 o 
  -3   0  13    12420.99    12678.59    411.83 o 
  -1   0  13     6556.87     6896.84    199.40 o 
   1   0  13      507.62      491.64     35.64 o 
   3   0  13      490.73      678.22    111.80 o 
   5   0  13     4906.12     5144.19    170.12 o 
   7   0  13     3078.51     2759.17    314.98 o 
   9   0  13     6133.79     5819.97    470.01 o 
  11   0  13     1696.25     1698.52    213.60 o 
  13   0  13      502.88      519.59    158.88 o 
 -17   1  13      177.05      193.42    262.00 o 
 -16   1  13        9.78       51.30     86.92 o 
 -15   1  13     1579.81     1288.81    169.76 o 
 -14   1  13      405.20      281.04     92.87 o 
 -13   1  13      797.06      934.63     91.53 o 
 -12   1  13      913.67      753.00    240.94 o 
 -11   1  13     1441.63     1506.43     85.95 o 
 -10   1  13      114.96      168.76     39.47 o 
  -9   1  13    17486.92    19434.53    487.99 o 
  -8   1  13      410.43      401.72     39.92 o 
  -7   1  13     8182.52     8459.56    218.21 o 
  -6   1  13       13.36       47.67     18.86 o 
  -5   1  13     1112.04     1260.97     50.28 o 
  -4   1  13      182.40      270.70     27.56 o 
  -3   1  13     3461.18     3496.54     98.81 o 
  -2   1  13      288.17      244.26     26.71 o 
  -1   1  13    14254.13    14021.02    350.35 o 
   0   1  13       62.00       38.86     16.67 o 
   1   1  13    17684.71    17475.16    628.32 o 
   2   1  13      331.04      317.56     31.35 o 
   3   1  13     6311.68     6455.92    177.53 o 
   4   1  13      173.75      214.22     27.25 o 
   5   1  13     3818.85     4047.81    177.33 o 
   6   1  13     3426.30     3582.08     91.19 o 
   7   1  13      202.65      143.38     30.42 o 
   8   1  13        0.01      -13.06     26.20 o 
   9   1  13      451.29      378.25     51.99 o 
  10   1  13      678.71      740.20     79.12 o 
  11   1  13     1399.95     1190.52    153.46 o 
  12   1  13        1.78      -59.18     87.37 o 
  13   1  13     1301.89     1227.38    186.16 o 
  14   1  13      858.89      632.30    137.38 o 
 -17   2  13     2104.10     2132.12    204.91 o 
 -16   2  13       30.40        0.46    125.63 o 
 -15   2  13     1255.19     1497.17    130.19 o 
 -14   2  13        3.50      -54.45     54.45 o 
 -13   2  13      976.24      886.91     68.71 o 
 -12   2  13      608.92      581.02    249.08 o 
 -11   2  13      195.80      158.39     49.80 o 
 -10   2  13     3241.33     3236.75    142.84 o 
  -9   2  13     1427.16     1727.93     81.98 o 
  -8   2  13     3850.47     4414.82    177.74 o 
  -7   2  13     7533.11     8311.78    337.11 o 
  -6   2  13     9852.93    11088.11    288.98 o 
  -5   2  13     5062.17     5115.34    168.82 o 
  -4   2  13    16619.33    16676.03    418.88 o 
  -3   2  13     2478.73     2251.41     71.85 o 
  -2   2  13     4380.51     4078.75     98.34 o 
  -1   2  13     4866.39     4794.78    142.98 o 
   0   2  13     1254.82     1234.33     62.29 o 
   1   2  13      260.51      288.80     25.39 o 
   2   2  13      328.88      339.84     30.22 o 
   3   2  13     2036.94     2034.78     89.86 o 
   4   2  13     8027.79     7906.53    282.21 o 
   5   2  13     4941.56     5040.98    184.55 o 
   6   2  13     3973.30     4009.06    183.39 o 
   7   2  13     3638.96     3876.35    166.04 o 
   8   2  13      910.05      988.21     41.23 o 
   9   2  13     4678.97     4585.86    215.32 o 
  10   2  13      717.51      662.36     97.44 o 
  11   2  13      132.58      119.50     61.57 o 
  12   2  13      232.53      100.09    102.09 o 
  13   2  13      202.37        6.38    111.36 o 
 -17   3  13       35.26     -106.80    106.80 o 
 -16   3  13      534.12      699.61    130.64 o 
 -15   3  13      689.78      597.26    134.30 o 
 -14   3  13     1053.00     1011.70     96.86 o 
 -13   3  13     9063.76     9689.93    585.63 o 
 -12   3  13     5494.63     5336.85    266.53 o 
 -11   3  13    11195.96    11682.18    425.58 o 
 -10   3  13     1605.89     1598.52     75.65 o 
  -9   3  13     2395.21     2348.25    118.96 o 
  -8   3  13     2629.22     2514.89     92.83 o 
  -7   3  13       42.89      102.68     27.95 o 
  -6   3  13      136.66      180.90     23.80 o 
  -5   3  13     5213.27     5564.19    168.13 o 
  -4   3  13       13.13       42.77     18.22 o 
  -3   3  13      741.16      705.59     41.05 o 
  -2   3  13     1399.02     1125.03     80.23 o 
  -1   3  13      253.32      353.16     33.97 o 
   0   3  13     1055.15     1042.42     53.77 o 
   1   3  13      662.13      636.64     38.19 o 
   2   3  13     1514.06     1585.16     60.69 o 
   3   3  13     4738.08     5060.56    222.80 o 
   4   3  13    10423.14    10262.01    261.98 o 
   5   3  13     1970.18     1869.24     85.46 o 
   6   3  13      856.81      900.53    157.23 o 
   7   3  13     1195.98     1158.86     77.79 o 
   8   3  13      474.14      506.72     56.74 o 
   9   3  13      142.40       97.55     35.25 o 
  10   3  13        3.12        0.55     34.65 o 
  11   3  13     1646.39     1377.43    178.75 o 
  12   3  13      828.93      994.35    181.53 o 
  13   3  13     1347.50     1235.27    196.52 o 
 -16   4  13     5770.59     5047.90    629.04 o 
 -15   4  13       92.99      183.00    154.46 o 
 -14   4  13     2651.74     2627.92    275.68 o 
 -13   4  13       41.67       25.04     51.73 o 
 -12   4  13      124.01      205.11     51.68 o 
 -11   4  13      517.64      605.22     64.03 o 
 -10   4  13     1878.05     2032.79    104.49 o 
  -9   4  13      289.13      283.86     61.51 o 
  -8   4  13     4115.78     4610.96    242.74 o 
  -7   4  13      972.78      944.31     70.71 o 
  -6   4  13     5083.17     4943.30    153.78 o 
  -5   4  13     2433.23     2554.18     75.31 o 
  -4   4  13     9773.54     9885.71    385.56 o 
  -3   4  13     2360.31     2439.27    106.88 o 
  -2   4  13     3280.18     3298.22     95.69 o 
  -1   4  13      287.99      283.59     33.65 o 
   0   4  13     1649.71     1558.47     55.13 o 
   1   4  13      721.01      674.87     30.72 o 
   2   4  13     4450.16     4306.18    116.75 o 
   3   4  13       10.92      -14.30     20.20 o 
   4   4  13     2135.36     1910.31     95.56 o 
   5   4  13     6710.85     7248.60    227.83 o 
   6   4  13     7059.56     7100.75    307.44 o 
   7   4  13     2338.87     2425.59    114.64 o 
   8   4  13     1488.88     1498.87    496.93 o 
   9   4  13     1737.73     1733.40    105.02 o 
  10   4  13     2536.98     2513.69    287.06 o 
  11   4  13       43.57       67.05    107.83 o 
  12   4  13      534.35      593.60    190.95 o 
  13   4  13      237.09      220.17    181.24 o 
 -16   5  13       99.73       24.42    195.07 o 
 -15   5  13      146.33      121.51    145.64 o 
 -14   5  13     1124.68      885.30    140.93 o 
 -13   5  13      725.57      822.93    179.77 o 
 -12   5  13     7305.44     7525.08    394.46 o 
 -11   5  13      810.11      706.87     81.79 o 
 -10   5  13     3959.85     4880.85    172.84 o 
  -9   5  13       32.04       36.97     30.41 o 
  -8   5  13     2071.18     2098.48    154.66 o 
  -7   5  13      290.32      237.66     43.03 o 
  -6   5  13     1014.29     1020.76     92.99 o 
  -5   5  13      683.41      582.93     39.29 o 
  -4   5  13      145.13      173.22     24.83 o 
  -3   5  13      145.16      112.54     19.95 o 
  -2   5  13     2564.01     2685.61     74.42 o 
  -1   5  13      862.84      805.44     40.77 o 
   0   5  13     1913.97     1844.00     80.13 o 
   1   5  13        0.75       15.86     16.47 o 
   2   5  13     5210.16     5181.38    188.93 o 
   3   5  13      124.96      145.92     26.72 o 
   4   5  13    10632.30    11630.17    456.08 o 
   5   5  13      499.20      493.78     48.55 o 
   6   5  13      783.22      943.65    103.60 o 
   7   5  13       47.61       64.71     41.94 o 
   8   5  13       86.10      -64.37     64.37 o 
   9   5  13      203.25      238.51     63.98 o 
  10   5  13     1820.83     1824.78    211.50 o 
  11   5  13       37.89      182.55    127.64 o 
  12   5  13     4541.75     5083.77    443.00 o 
 -15   6  13      477.13      318.34    173.29 o 
 -14   6  13     2046.05     1695.03    485.61 o 
 -13   6  13       60.68       41.96     74.51 o 
 -12   6  13     1447.92     1225.52    125.10 o 
 -11   6  13        8.30      -42.79     46.21 o 
 -10   6  13     1010.07      898.09     64.74 o 
  -9   6  13      203.69      181.39     36.95 o 
  -8   6  13     7905.97     7942.24    229.40 o 
  -7   6  13       14.60       11.63     23.93 o 
  -6   6  13      849.45      753.43     48.57 o 
  -5   6  13      130.58      101.42     19.52 o 
  -4   6  13     9946.62    10295.05    421.52 o 
  -3   6  13      179.59      224.26     27.32 o 
  -2   6  13     4134.63     4439.93    134.89 o 
  -1   6  13       69.04       56.42     16.35 o 
   0   6  13      930.84      901.85     46.91 o 
   1   6  13        1.12      -16.26     28.51 o 
   2   6  13     4044.32     4032.90    123.75 o 
   3   6  13      855.34      937.51     84.87 o 
   4   6  13      181.41      191.78     42.57 o 
   5   6  13        3.89      -15.17     32.57 o 
   6   6  13     1081.65      962.88     73.54 o 
   7   6  13     1102.03      961.36     58.95 o 
   8   6  13     2641.30     2684.28    285.46 o 
   9   6  13      530.91      697.70    104.42 o 
  10   6  13     1211.12     1549.48    293.48 o 
  11   6  13        0.03       42.42     79.46 o 
 -14   7  13      199.89       63.85    131.81 o 
 -13   7  13     1274.83     1143.93    153.40 o 
 -12   7  13       89.33      124.61    140.64 o 
 -11   7  13     2544.32     2949.90    409.26 o 
 -10   7  13      964.73      741.04     65.89 o 
  -9   7  13     1210.88     1075.28     97.84 o 
  -8   7  13     1709.34     1574.61     81.96 o 
  -7   7  13       13.56        3.83     27.10 o 
  -6   7  13     1641.98     1737.44     84.89 o 
  -5   7  13     1751.70     1738.40     89.31 o 
  -4   7  13      433.40      396.84     55.31 o 
  -3   7  13     1278.44     1308.91     96.20 o 
  -2   7  13     6372.70     6244.19    147.74 o 
  -1   7  13     2378.10     2538.11     69.69 o 
   0   7  13    13337.53    14057.03    449.31 o 
   1   7  13     2231.03     2348.20     75.35 o 
   2   7  13     2656.75     2728.44     82.42 o 
   3   7  13       47.45       98.60     31.42 o 
   4   7  13     1572.69     1691.09     78.77 o 
   5   7  13        3.76      -32.47     43.51 o 
   6   7  13       27.81      129.75     66.91 o 
   7   7  13      248.14      306.87     98.61 o 
   8   7  13      205.97      323.27     97.43 o 
   9   7  13       22.03      -13.54     71.13 o 
  10   7  13      433.78      423.47    115.33 o 
  11   7  13      588.09      627.86    149.46 o 
 -13   8  13      353.78      466.63    185.95 o 
 -12   8  13      438.88      271.55    189.18 o 
 -11   8  13      176.68       36.17     85.01 o 
 -10   8  13       18.78       -6.09     64.44 o 
  -9   8  13        0.61       38.76     84.47 o 
  -8   8  13      392.63      243.53     70.23 o 
  -7   8  13      892.90      943.28     91.46 o 
  -6   8  13     2086.54     2159.76    185.21 o 
  -5   8  13     1736.14     1906.18    109.75 o 
  -4   8  13    11179.23    10385.62    347.65 o 
  -3   8  13     1546.38     1553.46    107.31 o 
  -2   8  13     3655.61     3823.49    149.19 o 
  -1   8  13     3442.93     3986.04    192.08 o 
   0   8  13      197.06      206.70     21.40 o 
   1   8  13      707.53      614.96     44.09 o 
   2   8  13      288.11      329.77     38.37 o 
   3   8  13      457.90      447.34     36.09 o 
   4   8  13      639.35      591.80     57.28 o 
   5   8  13     4523.23     4833.64    315.44 o 
   6   8  13      217.44      258.50     78.56 o 
   7   8  13      995.75     1058.10    121.42 o 
   8   8  13      143.42      153.84     69.90 o 
   9   8  13     1149.12     1415.19    239.49 o 
 -11   9  13     1745.53     1732.06    290.69 o 
 -10   9  13      906.27     1117.36    269.06 o 
  -9   9  13     1054.49     1111.34    239.05 o 
  -8   9  13      136.34      244.38     98.86 o 
  -7   9  13     1029.84      971.05    267.79 o 
  -6   9  13        0.54       13.65     57.96 o 
  -5   9  13      151.76      166.38     70.15 o 
  -4   9  13       44.44       56.83     51.47 o 
  -3   9  13     1973.99     1973.59    113.01 o 
  -2   9  13      559.73      592.66     70.88 o 
  -1   9  13     3441.61     3474.73    161.77 o 
   0   9  13     1113.33     1118.79     96.19 o 
   1   9  13     1923.96     1925.61    161.20 o 
   2   9  13       19.35       37.27     52.87 o 
   3   9  13     1983.95     2103.04    118.01 o 
   4   9  13      117.66       64.02     57.49 o 
   5   9  13       71.90       26.69     56.34 o 
   6   9  13       22.86      101.51     84.44 o 
   7   9  13      319.48      480.16    144.46 o 
   8   9  13      331.49      337.76    132.40 o 
 -10  10  13       96.08      108.27    104.45 o 
  -9  10  13       38.11      125.63    106.51 o 
  -8  10  13       50.18       23.92     73.59 o 
  -7  10  13     1662.74     1391.50    284.66 o 
  -6  10  13      905.83      859.40    123.24 o 
  -5  10  13     3764.26     3631.55    400.72 o 
  -4  10  13      515.85      488.08     81.30 o 
  -3  10  13     3965.82     3843.10    317.90 o 
  -2  10  13      524.23      459.51    148.39 o 
  -1  10  13      876.47     1073.39    108.52 o 
   0  10  13     1843.07     1803.74    326.73 o 
   1  10  13        0.02       27.76    110.92 o 
   2  10  13     1046.19     1512.04    414.55 o 
   3  10  13      805.71     1086.23    242.88 o 
   4  10  13        0.00      -12.14     33.02 o 
   5  10  13     3272.60     3799.82    256.26 o 
   6  10  13      396.17      443.97    101.51 o 
  -7  11  13      175.19       94.15    124.45 o 
  -6  11  13      777.03     1064.77    160.35 o 
  -5  11  13      369.39      394.55     88.56 o 
  -4  11  13      413.70      263.37    316.43 o 
  -3  11  13      117.59      -19.58    210.51 o 
  -2  11  13       24.09      -20.78     79.89 o 
  -1  11  13     1604.10     2281.95    231.55 o 
   0  11  13      243.60       89.90    225.96 o 
   1  11  13     3183.83     3132.85    630.21 o 
   2  11  13      613.60      715.83    145.93 o 
   3  11  13     3008.56     3816.60    442.50 o 
 -16   0  14     3591.34     4081.10    348.35 o 
 -14   0  14     5528.50     5378.60    446.33 o 
 -12   0  14     1625.08     1577.61    135.96 o 
 -10   0  14     1487.28     1546.41    180.36 o 
  -8   0  14     2796.91     3117.22    160.44 o 
  -6   0  14    12264.47    12879.66    537.37 o 
  -4   0  14      707.98      773.74    129.90 o 
  -2   0  14     1244.25     1163.95     85.91 o 
   0   0  14    11933.32    11187.46    329.08 o 
   2   0  14    15993.17    14520.07    677.50 o 
   4   0  14    17197.15    17763.44    684.45 o 
   6   0  14      742.68      697.55     51.99 o 
   8   0  14     2406.46     2175.08    114.25 o 
  10   0  14     1853.93     1776.74    558.87 o 
  12   0  14      427.26      398.37    167.12 o 
 -17   1  14      402.63      416.99    137.12 o 
 -16   1  14     1649.59     1432.71    148.40 o 
 -15   1  14      385.47      251.85    115.63 o 
 -14   1  14      333.06      431.00    102.39 o 
 -13   1  14      984.33      777.34    125.65 o 
 -12   1  14      172.30      138.51     96.19 o 
 -11   1  14      336.21      391.65     55.96 o 
 -10   1  14     2008.60     2001.44    116.75 o 
  -9   1  14     1356.15     1492.39     73.78 o 
  -8   1  14     5740.10     6070.29    371.50 o 
  -7   1  14     2695.46     2798.43     99.97 o 
  -6   1  14    16943.97    17328.28    526.59 o 
  -5   1  14       72.29      108.23     41.41 o 
  -4   1  14    11669.06    11152.88    284.81 o 
  -3   1  14     9116.25     9307.48    238.48 o 
  -2   1  14      554.58      492.78     62.67 o 
  -1   1  14     1139.06      982.49     43.82 o 
   0   1  14        0.75       -1.48     16.64 o 
   1   1  14      106.24      115.07     16.37 o 
   2   1  14     6912.71     7143.09    226.50 o 
   3   1  14       57.05       21.12     31.05 o 
   4   1  14     8562.13     9211.18    264.89 o 
   5   1  14     1532.57     1449.95     66.02 o 
   6   1  14     8087.66     7950.03    282.08 o 
   7   1  14     2709.37     2638.72    151.95 o 
   8   1  14     2000.61     2027.44    121.75 o 
   9   1  14        0.49       37.52     26.43 o 
  10   1  14      302.47      335.37     90.21 o 
  11   1  14       41.52       20.60     84.91 o 
  12   1  14       12.73       87.40    111.36 o 
  13   1  14        5.94      -50.17     97.60 o 
 -17   2  14      206.23      121.14     98.01 o 
 -16   2  14      540.44      483.54    106.00 o 
 -15   2  14        4.51       56.22     86.50 o 
 -14   2  14     1498.01     1668.35    158.63 o 
 -13   2  14     2037.75     1835.04    164.16 o 
 -12   2  14     2338.40     2668.85    147.08 o 
 -11   2  14     5946.13     6236.75    225.24 o 
 -10   2  14     2413.66     2749.01    119.48 o 
  -9   2  14     3776.12     3833.34    124.07 o 
  -8   2  14       50.92       94.03     47.99 o 
  -7   2  14       78.19       70.88     22.33 o 
  -6   2  14       98.66      125.02     31.33 o 
  -5   2  14      276.77      314.66     31.93 o 
  -4   2  14     5830.08     6184.68    185.03 o 
  -3   2  14     7063.49     7656.57    288.39 o 
  -2   2  14     7488.23     7258.90    249.58 o 
  -1   2  14    10636.82    10505.42    291.28 o 
   0   2  14     6847.84     6658.31    160.13 o 
   1   2  14     5295.70     5491.12    205.70 o 
   2   2  14     8102.44     8469.11    192.35 o 
   3   2  14     1484.51     1673.29     52.53 o 
   4   2  14     6613.29     6890.29    177.47 o 
   5   2  14      314.69      300.54     36.85 o 
   6   2  14       56.69       46.89     29.23 o 
   7   2  14      245.93      252.64     62.71 o 
   8   2  14      121.64      163.69     56.28 o 
   9   2  14      462.46      402.66     48.37 o 
  10   2  14      612.68      750.31     87.81 o 
  11   2  14      211.27       61.79     72.19 o 
  12   2  14     2605.62     2413.53    233.75 o 
  13   2  14        7.71        3.05    119.09 o 
 -16   3  14      188.19      208.48    100.51 o 
 -15   3  14      473.60      697.86    113.47 o 
 -14   3  14       82.11      115.75     71.36 o 
 -13   3  14      490.56      457.77     81.44 o 
 -12   3  14      501.67      499.03     72.68 o 
 -11   3  14      431.20      471.65    102.01 o 
 -10   3  14     5666.31     6330.68    231.36 o 
  -9   3  14      656.63      754.78     58.44 o 
  -8   3  14     6013.25     5981.40    202.06 o 
  -7   3  14     3130.91     3247.08    112.47 o 
  -6   3  14     1818.56     1698.65     70.23 o 
  -5   3  14     5197.42     5158.11    159.25 o 
  -4   3  14     2267.05     2200.43    162.96 o 
  -3   3  14     4278.71     4464.09    117.22 o 
  -2   3  14      364.02      348.47     30.44 o 
  -1   3  14      734.13      660.16     41.11 o 
   0   3  14      773.08      768.25     39.83 o 
   1   3  14      228.88      172.53     26.28 o 
   2   3  14      836.19      818.97     37.48 o 
   3   3  14      358.49      492.50     54.43 o 
   4   3  14     1931.58     1979.27     73.22 o 
   5   3  14     1732.52     1689.57     73.60 o 
   6   3  14     7817.82     7965.92    374.35 o 
   7   3  14     2895.31     2858.86    176.36 o 
   8   3  14     5607.65     5465.02    296.66 o 
   9   3  14      434.54      416.17     91.50 o 
  10   3  14     3515.03     3095.95    233.31 o 
  11   3  14     1136.38     1323.57    157.04 o 
  12   3  14     1012.53      851.52    155.03 o 
  13   3  14       14.70      -22.37    101.20 o 
 -16   4  14       69.73      155.64    175.94 o 
 -15   4  14      771.43      770.56    199.77 o 
 -14   4  14        6.89      -32.86     64.91 o 
 -13   4  14     3512.18     3481.13    293.63 o 
 -12   4  14     4312.22     4836.52    350.52 o 
 -11   4  14     5249.06     5593.40    237.79 o 
 -10   4  14     8768.48     9030.79    330.91 o 
  -9   4  14     5339.35     5520.64    191.39 o 
  -8   4  14      303.74      279.96     70.07 o 
  -7   4  14      548.63      573.65     39.89 o 
  -6   4  14     2422.03     2476.56    126.26 o 
  -5   4  14      762.83      764.55     56.99 o 
  -4   4  14       86.49       19.56     26.41 o 
  -3   4  14     5838.52     6160.71    202.81 o 
  -2   4  14     3295.92     3276.05    132.90 o 
  -1   4  14     3984.71     3958.35    130.93 o 
   0   4  14     1047.69     1064.73     70.67 o 
   1   4  14     2045.39     2133.87     86.01 o 
   2   4  14       71.97      109.95     23.32 o 
   3   4  14     1563.61     1662.10     91.16 o 
   4   4  14       11.59       62.00     22.65 o 
   5   4  14     1474.97     1369.50     70.80 o 
   6   4  14        3.63       33.42     29.64 o 
   7   4  14      363.50      339.34     60.22 o 
   8   4  14       22.89        9.08     50.37 o 
   9   4  14     2028.57     1856.38    127.22 o 
  10   4  14      442.67      379.64     72.40 o 
  11   4  14     3880.89     4176.95    356.08 o 
  12   4  14      114.50      -27.13    100.46 o 
 -15   5  14     2525.69     2930.71    413.67 o 
 -14   5  14       17.59      145.05     92.68 o 
 -13   5  14     3002.97     3234.04    335.70 o 
 -12   5  14       72.67      144.86     71.41 o 
 -11   5  14      895.16      854.76     66.19 o 
 -10   5  14      104.57       32.77     34.63 o 
  -9   5  14     4511.06     4797.10    247.79 o 
  -8   5  14      117.51      112.72     30.07 o 
  -7   5  14     5528.30     5533.54    169.47 o 
  -6   5  14     1420.48     1479.50    124.99 o 
  -5   5  14    13084.44    13252.24    380.72 o 
  -4   5  14      225.59      254.96     23.57 o 
  -3   5  14     1545.60     1576.05     50.75 o 
  -2   5  14      936.57      960.69     45.18 o 
  -1   5  14      277.68      268.77     22.73 o 
   0   5  14      125.47      121.14     19.36 o 
   1   5  14      524.96      498.48     39.93 o 
   2   5  14       29.65      -12.08     22.51 o 
   3   5  14      640.08      762.17     47.58 o 
   4   5  14      260.55      243.24     29.16 o 
   5   5  14       20.04       25.46     29.87 o 
   6   5  14        3.44        6.80     28.41 o 
   7   5  14     2606.42     2547.60    139.22 o 
   8   5  14        0.21       58.90     63.92 o 
   9   5  14     6099.99     5980.47    540.40 o 
  10   5  14      142.90      230.87    103.91 o 
  11   5  14      741.08      517.15    118.81 o 
  12   5  14      287.69      185.12    136.96 o 
 -15   6  14     1757.09     2524.68    318.93 o 
 -14   6  14      532.99      514.56    138.14 o 
 -13   6  14      748.40      690.00    137.38 o 
 -12   6  14       57.65       69.79     70.41 o 
 -11   6  14     1503.71     1260.52    120.72 o 
 -10   6  14      296.91      328.13     39.14 o 
  -9   6  14     1394.48     1306.92    112.92 o 
  -8   6  14       28.42       39.21     37.30 o 
  -7   6  14      866.06      766.62     52.83 o 
  -6   6  14       19.88        5.81     19.38 o 
  -5   6  14        7.81      -18.56     19.01 o 
  -4   6  14      505.42      461.89     40.13 o 
  -3   6  14      839.53      814.97     41.62 o 
  -2   6  14       58.65       72.59     16.24 o 
  -1   6  14     4740.22     4703.33    136.43 o 
   0   6  14      126.47       71.92     23.72 o 
   1   6  14    10039.53    10222.08    261.20 o 
   2   6  14     1034.10      970.30     52.66 o 
   3   6  14     4510.80     4636.94    149.01 o 
   4   6  14       98.14       90.98     41.36 o 
   5   6  14     1339.80     1425.96     87.03 o 
   6   6  14        1.81      -21.79     38.69 o 
   7   6  14      179.22      175.44     66.87 o 
   8   6  14       42.40      101.08     70.72 o 
   9   6  14     1328.02     1487.55    236.26 o 
  10   6  14        0.74      -82.97    115.92 o 
  11   6  14     2938.54     3535.10    297.56 o 
 -14   7  14      437.90      179.47    171.53 o 
 -13   7  14       22.95       37.80     96.70 o 
 -12   7  14      156.09       37.91     94.66 o 
 -11   7  14       16.47       36.72     60.70 o 
 -10   7  14        5.84       48.85    380.42 o 
  -9   7  14      776.09      730.71    115.49 o 
  -8   7  14      109.40      121.00     42.43 o 
  -7   7  14     2320.58     2348.65    152.93 o 
  -6   7  14      123.03      124.12     26.48 o 
  -5   7  14     5260.27     5183.15    204.41 o 
  -4   7  14      547.78      528.69     64.63 o 
  -3   7  14     1698.17     1626.44     59.44 o 
  -2   7  14       40.86       52.85     20.13 o 
  -1   7  14     6604.47     6741.06    212.86 o 
   0   7  14      530.10      555.57     37.28 o 
   1   7  14      215.37      251.18     41.25 o 
   2   7  14      766.38      729.77     39.55 o 
   3   7  14     1428.88     1435.50     83.99 o 
   4   7  14       93.34       40.15     37.09 o 
   5   7  14     1321.06     1377.51     91.94 o 
   6   7  14      693.47      764.39    122.19 o 
   7   7  14      859.86      742.91    149.72 o 
   8   7  14      518.09      708.73    125.78 o 
   9   7  14      399.96      434.19     90.85 o 
  10   7  14      575.39      589.54    108.13 o 
 -13   8  14     1004.41      792.33    193.30 o 
 -12   8  14     1035.27      601.14    213.46 o 
 -11   8  14      303.99      342.28    212.57 o 
 -10   8  14     1402.23     1254.41    129.78 o 
  -9   8  14      911.45      825.76    106.20 o 
  -8   8  14      194.33      242.23     90.06 o 
  -7   8  14     1459.73     1268.79    273.88 o 
  -6   8  14      153.33      110.13     63.88 o 
  -5   8  14      498.40      531.00     60.73 o 
  -4   8  14      338.33      339.36     81.23 o 
  -3   8  14      882.36      805.25     67.03 o 
  -2   8  14     2504.18     2583.19    134.10 o 
  -1   8  14     4579.65     4955.19    261.64 o 
   0   8  14     1638.38     1670.72     75.82 o 
   1   8  14     6551.89     6505.60    212.89 o 
   2   8  14      641.47      558.77     44.94 o 
   3   8  14     2550.60     2199.46    225.23 o 
   4   8  14        1.47       53.13     49.73 o 
   5   8  14        8.26       -9.33     64.57 o 
   6   8  14      594.04      860.48    154.61 o 
   7   8  14      702.94      758.68    117.90 o 
   8   8  14      176.03      139.12     93.62 o 
   9   8  14      629.95      727.31    226.84 o 
 -11   9  14       15.48       61.49    130.93 o 
 -10   9  14      159.62        4.69    116.07 o 
  -9   9  14      445.97      380.69     99.15 o 
  -8   9  14      468.05      311.85     87.32 o 
  -7   9  14      212.27      173.65     61.66 o 
  -6   9  14     1112.65     1146.33    235.45 o 
  -5   9  14      620.67      400.55     83.59 o 
  -4   9  14     3178.72     3050.92    161.53 o 
  -3   9  14       39.87       32.76     47.31 o 
  -2   9  14      584.00      551.05     72.87 o 
  -1   9  14      546.01      611.05     71.17 o 
   0   9  14      119.67      120.77     43.92 o 
   1   9  14       81.98       87.31    108.57 o 
   2   9  14      752.67      647.38     60.10 o 
   3   9  14       78.41       45.82     38.06 o 
   4   9  14     4665.88     4707.06    336.30 o 
   5   9  14      264.02      166.82     75.03 o 
   6   9  14     2068.60     2527.33    353.36 o 
   7   9  14      857.13      690.53    135.63 o 
  -9  10  14      855.93     1064.48    177.41 o 
  -8  10  14      296.25      163.45     84.29 o 
  -7  10  14       14.03      -75.60     75.60 o 
  -6  10  14       10.61      -55.53     82.35 o 
  -5  10  14      424.95      226.48    205.51 o 
  -4  10  14      652.54      581.61    129.60 o 
  -3  10  14     1964.72     2253.61    197.86 o 
  -2  10  14     2092.92     2252.95    291.13 o 
  -1  10  14      628.33      718.12    102.38 o 
   0  10  14     2425.95     2799.03    225.60 o 
   1  10  14        2.00       -6.77    100.03 o 
   2  10  14     4131.88     4496.02    440.30 o 
   3  10  14      160.79       99.56    166.38 o 
   4  10  14      808.75      781.67    117.45 o 
   5  10  14      230.08      141.22     70.61 o 
  -5  11  14        0.86       40.31    139.46 o 
  -4  11  14     2265.02     2293.43    294.22 o 
  -3  11  14       34.68      -40.60     77.38 o 
  -2  11  14      573.83      808.22    442.80 o 
  -1  11  14       70.51       29.10    171.23 o 
   0  11  14        3.64     -136.52    136.52 o 
   1  11  14      832.51      774.40    288.92 o 
   2  11  14      511.31      467.51    113.86 o 
 -17   0  15      741.95      671.99    211.54 o 
 -15   0  15      826.24     1158.92    881.48 o 
 -13   0  15      151.65      102.68    139.46 o 
 -11   0  15     2191.02     2430.08    175.67 o 
  -9   0  15     2156.91     2520.97    192.54 o 
  -7   0  15      262.90      245.51     51.40 o 
  -5   0  15     7032.41     6932.95    410.14 o 
  -3   0  15     8924.37     9038.47    559.90 o 
  -1   0  15     1216.55     1098.20     60.92 o 
   1   0  15    11135.33    11160.31    436.33 o 
   3   0  15    17415.50    18058.52    723.74 o 
   5   0  15    19802.03    20948.02   1242.78 o 
   7   0  15    11910.28    12073.88    873.53 o 
   9   0  15      729.32      664.63    148.43 o 
  11   0  15      482.56      489.87    170.35 o 
  13   0  15      469.92      424.85    120.34 o 
 -17   1  15     1135.60     1435.40    193.42 o 
 -16   1  15       27.26       35.75     77.20 o 
 -15   1  15     4591.38     5064.71    272.70 o 
 -14   1  15      237.49      240.96     66.99 o 
 -13   1  15     5719.59     6192.04    299.53 o 
 -12   1  15     1152.61     1099.86     87.58 o 
 -11   1  15     1439.01     1619.03     89.96 o 
 -10   1  15      548.36      542.79     71.00 o 
  -9   1  15      649.93      830.49    107.58 o 
  -8   1  15      306.33      375.89     38.18 o 
  -7   1  15     1932.91     2100.12     89.09 o 
  -6   1  15     1885.92     1945.21     83.09 o 
  -5   1  15      696.93      765.06     46.64 o 
  -4   1  15      604.02      591.25     40.43 o 
  -3   1  15     2939.54     2860.32     98.31 o 
  -2   1  15     3708.66     3459.34     93.35 o 
  -1   1  15     4657.12     4248.06    122.19 o 
   0   1  15     1185.36     1385.38     55.84 o 
   1   1  15     4572.08     4403.77    131.37 o 
   2   1  15     2421.14     2494.76     80.43 o 
   3   1  15     3284.09     2962.13    131.14 o 
   4   1  15       42.02       27.98     20.45 o 
   5   1  15      728.15      696.48     44.07 o 
   6   1  15      357.35      340.38     36.10 o 
   7   1  15      137.26       76.01    106.56 o 
   8   1  15      523.74      487.60     39.98 o 
   9   1  15     5746.48     5501.18    309.46 o 
  10   1  15      257.30      271.65     88.45 o 
  11   1  15     1062.49     1003.44    217.57 o 
  12   1  15      103.30      192.25    151.96 o 
  13   1  15     1256.11     1379.28    197.90 o 
 -17   2  15      266.72      150.54    122.01 o 
 -16   2  15      696.83      613.23    108.75 o 
 -15   2  15      962.03      887.64    111.82 o 
 -14   2  15       25.00      -46.31     59.53 o 
 -13   2  15      787.89      598.11     79.78 o 
 -12   2  15     4947.85     4871.14    221.73 o 
 -11   2  15       39.83       24.92     37.82 o 
 -10   2  15     6865.99     7558.15    272.07 o 
  -9   2  15     5495.84     5980.45    244.76 o 
  -8   2  15      179.47      103.71     30.55 o 
  -7   2  15    10334.54    10778.37    417.23 o 
  -6   2  15       55.13       87.54     38.94 o 
  -5   2  15     7343.62     7735.63    259.32 o 
  -4   2  15     3286.71     3261.72    116.54 o 
  -3   2  15       37.43       52.66     26.74 o 
  -2   2  15       31.94        9.00     20.43 o 
  -1   2  15      440.85      456.02     36.21 o 
   0   2  15      482.93      477.94     42.56 o 
   1   2  15     2327.82     2316.65    128.39 o 
   2   2  15       56.26       61.63     29.57 o 
   3   2  15     3323.82     3453.12    100.71 o 
   4   2  15     2289.97     2502.63    114.19 o 
   5   2  15      930.49     1016.46     60.63 o 
   6   2  15     1280.19     1087.02     74.31 o 
   7   2  15      754.69      942.89     74.96 o 
   8   2  15     1446.58     1421.77     91.96 o 
   9   2  15      961.27      996.16     90.49 o 
  10   2  15      204.93      128.41     75.76 o 
  11   2  15      160.47      149.74    122.69 o 
  12   2  15      117.96       66.35    111.61 o 
  13   2  15       56.45      -61.66    152.11 o 
 -16   3  15      444.12      305.10    181.53 o 
 -15   3  15        7.24       19.68    100.33 o 
 -14   3  15      564.72      639.08    109.68 o 
 -13   3  15     1919.72     1844.65    138.81 o 
 -12   3  15      438.11      596.40    105.34 o 
 -11   3  15     4765.64     4735.95    345.58 o 
 -10   3  15     1706.24     2032.04    114.31 o 
  -9   3  15     1361.99     1490.15     97.16 o 
  -8   3  15     1464.91     1533.20     74.52 o 
  -7   3  15      890.81      851.88     62.17 o 
  -6   3  15      297.26      291.64     48.50 o 
  -5   3  15      413.04      345.19     32.45 o 
  -4   3  15     2768.93     2758.70    119.11 o 
  -3   3  15     9739.41     9432.11    236.55 o 
  -2   3  15     6479.60     6450.07    150.48 o 
  -1   3  15     2735.59     2584.77     78.50 o 
   0   3  15     6073.71     5570.00    149.40 o 
   1   3  15     4384.83     4751.79    248.54 o 
   2   3  15     3974.86     3947.22    128.15 o 
   3   3  15     1251.62     1324.54     53.87 o 
   4   3  15      633.55      587.44     48.12 o 
   5   3  15     1125.35     1088.18     82.81 o 
   6   3  15        1.34      -24.66     57.63 o 
   7   3  15       28.77       19.97     35.29 o 
   8   3  15      669.07      667.21     90.79 o 
   9   3  15      449.04      387.20     64.90 o 
  10   3  15     2198.62     2369.13    217.59 o 
  11   3  15     1694.35     1925.83    223.05 o 
  12   3  15     1764.42     2165.29    212.23 o 
 -16   4  15     1148.25     1304.56    238.02 o 
 -15   4  15      663.07      281.57    150.93 o 
 -14   4  15     1223.83     1175.02    121.38 o 
 -13   4  15       41.28       64.17     60.46 o 
 -12   4  15       41.31       85.62     97.97 o 
 -11   4  15     1218.28     1211.04    106.94 o 
 -10   4  15      714.93      886.61     74.03 o 
  -9   4  15      170.97      270.17     58.14 o 
  -8   4  15     5716.47     5706.67    183.53 o 
  -7   4  15       61.28       68.31     34.05 o 
  -6   4  15     9868.01    10237.44    354.02 o 
  -5   4  15      279.72      229.46     32.27 o 
  -4   4  15     4885.31     4727.50    149.79 o 
  -3   4  15      117.72       81.53     24.82 o 
  -2   4  15      106.51       78.53     18.06 o 
  -1   4  15      264.46      321.12     26.96 o 
   0   4  15     1364.23     1454.13    106.69 o 
   1   4  15      332.34      356.67     30.53 o 
   2   4  15     1962.83     1997.73     83.79 o 
   3   4  15      712.64      708.46     44.67 o 
   4   4  15     3274.34     3301.86    121.64 o 
   5   4  15      289.11      211.23     57.67 o 
   6   4  15     1848.74     1710.46    172.28 o 
   7   4  15     1614.61     1398.32    107.01 o 
   8   4  15     1410.39     1427.58    107.55 o 
   9   4  15     1489.51     1685.29    199.93 o 
  10   4  15      535.01      338.90     89.89 o 
  11   4  15     1105.10     1437.12    184.77 o 
  12   4  15       58.56      175.75    107.72 o 
 -15   5  15      177.31       32.36    145.93 o 
 -14   5  15     1842.97     2113.37    318.34 o 
 -13   5  15      258.28      219.19     95.62 o 
 -12   5  15     3827.66     3990.00    257.39 o 
 -11   5  15       76.48        8.82     39.82 o 
 -10   5  15     6168.98     6072.92    250.27 o 
  -9   5  15      539.19      507.40     45.40 o 
  -8   5  15      407.95      408.23     38.40 o 
  -7   5  15        0.05       37.32     25.23 o 
  -6   5  15       75.03       65.24     25.31 o 
  -5   5  15       13.21       -0.38     17.04 o 
  -4   5  15     6935.16     6930.65    201.76 o 
  -3   5  15      408.87      394.05     46.73 o 
  -2   5  15     9271.41     9366.13    310.67 o 
  -1   5  15     1117.31     1044.37     59.67 o 
   0   5  15     1168.40     1191.55     69.00 o 
   1   5  15     3126.58     3135.16    112.89 o 
   2   5  15     4893.61     4599.91    159.60 o 
   3   5  15       87.55      135.85     28.83 o 
   4   5  15     1750.46     1728.34     68.90 o 
   5   5  15      178.96      163.79     41.60 o 
   6   5  15      650.66      727.27     75.16 o 
   7   5  15        1.01       42.78     45.95 o 
   8   5  15       62.46      145.76    120.71 o 
   9   5  15       95.67       26.48     84.53 o 
  10   5  15      889.70      930.89    130.30 o 
  11   5  15      224.87      288.72    135.44 o 
 -15   6  15      893.94      972.10    242.14 o 
 -14   6  15        8.20      -49.60     81.55 o 
 -13   6  15      615.95      886.44    389.54 o 
 -12   6  15       25.50      164.54    220.81 o 
 -11   6  15       10.39       64.23     95.33 o 
 -10   6  15      499.45      415.36    106.88 o 
  -9   6  15      195.79      180.80     57.67 o 
  -8   6  15    10313.12     9942.81    333.97 o 
  -7   6  15      519.26      620.01     82.07 o 
  -6   6  15     9860.13     9453.83    282.18 o 
  -5   6  15     1511.68     1495.06    106.61 o 
  -4   6  15     7254.40     7180.78    239.30 o 
  -3   6  15      116.53       98.40     18.93 o 
  -2   6  15     5410.36     5896.91    220.61 o 
  -1   6  15     1208.63     1257.72     86.43 o 
   0   6  15       55.76       39.60     17.91 o 
   1   6  15      559.00      535.80     34.46 o 
   2   6  15     2108.73     2112.08    111.05 o 
   3   6  15     1977.18     1934.92     79.99 o 
   4   6  15     4185.55     4303.80    217.98 o 
   5   6  15     1132.83     1339.92    113.67 o 
   6   6  15     3705.92     4165.75    342.26 o 
   7   6  15       39.83       27.64     72.68 o 
   8   6  15     2644.58     3137.62    226.50 o 
   9   6  15      753.27      915.67    172.26 o 
  10   6  15       71.84       54.26     88.48 o 
  11   6  15       89.00      150.84     92.97 o 
 -14   7  15     3687.75     3653.60    414.26 o 
 -13   7  15      676.05      440.74    251.85 o 
 -12   7  15      956.46      741.29    115.79 o 
 -11   7  15     3038.35     3080.52    264.64 o 
 -10   7  15      626.35      484.37     77.55 o 
  -9   7  15      420.71      398.99     53.01 o 
  -8   7  15       21.45       14.12     30.19 o 
  -7   7  15      143.48      127.06     20.99 o 
  -6   7  15       10.64       47.55     22.78 o 
  -5   7  15      419.50      389.91     21.59 o 
  -4   7  15      618.88      697.27     29.89 o 
  -3   7  15     4246.10     4232.13    159.76 o 
  -2   7  15       32.12       96.53     22.32 o 
  -1   7  15     4330.38     4550.36    120.06 o 
   0   7  15     1722.99     1627.12     74.29 o 
   1   7  15      760.49      696.45     40.77 o 
   2   7  15     5465.43     5904.33    225.46 o 
   3   7  15       18.78      -11.77     26.99 o 
   4   7  15     2169.43     2163.79    127.67 o 
   5   7  15      137.83       78.25     45.23 o 
   6   7  15      306.67      305.03     98.90 o 
   7   7  15      107.02       57.10     68.61 o 
   8   7  15      567.57      591.52    113.02 o 
   9   7  15      774.42      986.63    130.17 o 
  10   7  15     1792.18     1484.27    172.47 o 
 -12   8  15       69.96      131.81    123.87 o 
 -11   8  15      773.26      811.49    122.47 o 
 -10   8  15      351.19      275.83    105.84 o 
  -9   8  15      894.89      827.96    104.85 o 
  -8   8  15     1094.84     1044.18    148.43 o 
  -7   8  15       68.53     -101.55    263.62 o 
  -6   8  15     4816.20     4141.93    219.74 o 
  -5   8  15     1469.01     1281.73    124.72 o 
  -4   8  15     1965.18     2008.26    113.67 o 
  -3   8  15     1222.25     1176.78     71.76 o 
  -2   8  15       97.71      122.29     87.58 o 
  -1   8  15     1819.66     1753.12     77.66 o 
   0   8  15      111.48      104.75     31.51 o 
   1   8  15      250.88      191.68     26.07 o 
   2   8  15      119.31      158.47     30.68 o 
   3   8  15     1207.56      979.43    173.05 o 
   4   8  15     4145.76     4795.31    191.06 o 
   5   8  15     2396.65     2626.62    164.68 o 
   6   8  15     2008.77     2009.35    181.66 o 
   7   8  15     1122.30     1363.92    149.64 o 
   8   8  15      573.87      326.88    174.18 o 
 -11   9  15      690.23      704.06    195.36 o 
 -10   9  15      540.67      471.08    104.68 o 
  -9   9  15      188.34      124.65     92.86 o 
  -8   9  15       18.52       10.26     66.18 o 
  -7   9  15      421.79      275.07    102.53 o 
  -6   9  15      225.66      121.11     73.61 o 
  -5   9  15       60.11       88.73     55.84 o 
  -4   9  15     1387.62     1360.45     96.84 o 
  -3   9  15     1104.25      942.38    146.93 o 
  -2   9  15     1227.74     1119.27     81.79 o 
  -1   9  15     1919.84     1715.39    159.46 o 
   0   9  15      751.84      928.33    104.87 o 
   1   9  15     4399.57     4821.32    711.27 o 
   2   9  15      870.89      841.32    116.61 o 
   3   9  15     2087.26     2138.22    149.71 o 
   4   9  15      494.79      598.69    107.36 o 
   5   9  15      257.31      231.55     95.03 o 
   6   9  15       53.96      -50.02     87.68 o 
   7   9  15      792.86      451.04    135.05 o 
  -9  10  15     1846.70     2060.41    217.72 o 
  -8  10  15      317.96      498.41    121.81 o 
  -7  10  15     1202.79      524.00    244.20 o 
  -6  10  15      167.80      125.83     87.08 o 
  -5  10  15     2593.05     2431.23    387.78 o 
  -4  10  15      362.71      380.41    148.14 o 
  -3  10  15     2105.58     1687.24    182.64 o 
  -2  10  15       35.86       77.97     77.97 o 
  -1  10  15       65.94        2.46     85.42 o 
   0  10  15        0.00      -70.60     70.60 o 
   1  10  15      443.94      406.34    148.14 o 
   2  10  15      407.81      438.60    227.87 o 
   3  10  15     1531.75     1351.05    261.27 o 
   4  10  15      589.84      814.39    114.19 o 
   5  10  15     1264.60     1163.04    222.13 o 
  -5  11  15      772.31      973.27    205.07 o 
  -4  11  15      215.69      380.72    139.17 o 
  -3  11  15      641.22      666.99    140.34 o 
  -2  11  15      441.63      567.25    153.29 o 
  -1  11  15     1624.02     1843.57    229.20 o 
   0  11  15       65.94       54.43    108.86 o 
   1  11  15     1859.67     2346.98    332.17 o 
 -16   0  16     1620.13     1519.34    220.08 o 
 -14   0  16     5603.66     6231.54    594.91 o 
 -12   0  16    12769.88    13134.69    632.83 o 
 -10   0  16     3700.52     3624.47    280.39 o 
  -8   0  16     4260.55     4377.44    170.74 o 
  -6   0  16     4550.04     4747.82    358.65 o 
  -4   0  16     6293.00     5813.81    284.09 o 
  -2   0  16    10157.30     9472.70    402.25 o 
   0   0  16     9308.33     9121.89    288.15 o 
   2   0  16      285.13      296.15     56.14 o 
   4   0  16      120.37       89.17     44.36 o 
   6   0  16      309.60      172.71    172.71 o 
   8   0  16     1282.20     1274.35    195.65 o 
  10   0  16     4900.69     5126.16    372.48 o 
  12   0  16      765.07      986.51    247.73 o 
 -17   1  16      468.86      304.50    117.39 o 
 -16   1  16      186.92      209.23    101.07 o 
 -15   1  16      909.57      649.41    113.74 o 
 -14   1  16      118.61       37.62    105.04 o 
 -13   1  16      164.68      151.87     70.75 o 
 -12   1  16      364.98      407.25     66.87 o 
 -11   1  16     3900.77     4150.93    197.51 o 
 -10   1  16     1626.66     1740.68     93.37 o 
  -9   1  16      252.72      319.09     58.52 o 
  -8   1  16     3168.17     3142.94    119.04 o 
  -7   1  16     3543.16     3685.93    124.66 o 
  -6   1  16      610.18      658.34     60.30 o 
  -5   1  16     1796.96     1664.46     86.38 o 
  -4   1  16        9.85        5.19     26.38 o 
  -3   1  16     1032.39     1013.61     64.81 o 
  -2   1  16     4001.07     4313.57    202.28 o 
  -1   1  16      453.72      468.83     31.58 o 
   0   1  16      310.84      371.55     32.32 o 
   1   1  16        0.23       30.29     20.11 o 
   2   1  16     5746.12     5684.20    181.67 o 
   3   1  16      216.81      179.77     33.41 o 
   4   1  16     7612.77     8038.56    268.85 o 
   5   1  16      919.68      994.68     86.73 o 
   6   1  16     1103.16     1149.73     89.47 o 
   7   1  16     3917.94     4101.13    390.64 o 
   8   1  16     2711.36     3099.92    250.40 o 
   9   1  16        1.24      -16.41     78.28 o 
  10   1  16       35.82      134.14     84.99 o 
  11   1  16      336.95      264.11     88.73 o 
  12   1  16     2371.17     1915.16    212.26 o 
 -16   2  16      839.16      842.06    150.28 o 
 -15   2  16      250.32      178.81    148.73 o 
 -14   2  16     3467.98     3123.94    437.53 o 
 -13   2  16     1083.25     1057.10    159.85 o 
 -12   2  16     3043.85     3022.21    160.63 o 
 -11   2  16       23.06        7.60     46.96 o 
 -10   2  16     3754.24     4119.68    159.74 o 
  -9   2  16      171.63      129.48     42.68 o 
  -8   2  16      927.46      987.04    149.04 o 
  -7   2  16      122.01      163.42     29.91 o 
  -6   2  16      674.55      819.16     54.50 o 
  -5   2  16        5.98       29.98     38.77 o 
  -4   2  16     1923.31     1868.49     86.34 o 
  -3   2  16     1961.27     2347.61    122.96 o 
  -2   2  16     1506.39     1638.28     71.02 o 
  -1   2  16     2700.73     2942.59     89.07 o 
   0   2  16     6364.20     6783.49    186.23 o 
   1   2  16     2930.87     2990.66     94.90 o 
   2   2  16     2739.15     2544.07    118.90 o 
   3   2  16     1802.38     1915.96     80.24 o 
   4   2  16      613.23      719.45     80.67 o 
   5   2  16       29.06       -7.74     38.18 o 
   6   2  16      308.45      198.18     47.06 o 
   7   2  16     2713.41     2774.40    315.38 o 
   8   2  16      341.04      288.35     55.89 o 
   9   2  16     3384.60     3165.03    206.39 o 
  10   2  16     2329.38     2869.98    615.21 o 
  11   2  16     1687.97     1761.58    211.04 o 
  12   2  16     2569.37     2821.08    465.16 o 
 -16   3  16      189.19       82.68    185.95 o 
 -15   3  16      973.97      887.77    262.00 o 
 -14   3  16       73.45       19.30     75.32 o 
 -13   3  16      632.60      299.38     70.38 o 
 -12   3  16       26.93       57.39     61.35 o 
 -11   3  16     4638.09     4389.32    256.49 o 
 -10   3  16      330.43      357.27     96.97 o 
  -9   3  16     3106.62     3254.51    152.86 o 
  -8   3  16     2162.17     2033.96     98.27 o 
  -7   3  16    10190.60    10519.71    328.58 o 
  -6   3  16     3747.97     3267.80    138.31 o 
  -5   3  16     6010.15     6199.72    187.24 o 
  -4   3  16     3780.33     3822.32    132.09 o 
  -3   3  16      210.77      285.60     55.86 o 
  -2   3  16      593.50      601.26     35.54 o 
  -1   3  16      232.46      236.70     31.53 o 
   0   3  16     9807.91    10174.12    350.80 o 
   1   3  16        3.19       47.30     29.52 o 
   2   3  16     3601.55     3415.46    208.52 o 
   3   3  16     2910.55     3189.19    124.32 o 
   4   3  16     1292.04     1249.12     67.21 o 
   5   3  16     1880.01     1771.03    102.57 o 
   6   3  16        5.38       -7.73     38.29 o 
   7   3  16     2981.33     2978.75    263.22 o 
   8   3  16       64.88       18.04     51.05 o 
   9   3  16      361.13      347.76     66.57 o 
  10   3  16       41.81       71.74     86.79 o 
  11   3  16       67.12       17.31    119.17 o 
  12   3  16      148.71       69.97    109.92 o 
 -16   4  16        4.77     -197.13    197.13 o 
 -15   4  16      801.46      477.81    179.77 o 
 -14   4  16        3.83       20.30    137.69 o 
 -13   4  16     4481.42     4983.73    365.43 o 
 -12   4  16       97.01       14.10     55.11 o 
 -11   4  16     1192.95     1280.32    100.82 o 
 -10   4  16      399.12      420.92     53.90 o 
  -9   4  16      196.11      231.30    157.70 o 
  -8   4  16     2682.60     2298.48    130.88 o 
  -7   4  16      352.54      318.95     40.60 o 
  -6   4  16     1043.69      911.32     53.88 o 
  -5   4  16     4178.55     4130.21    134.19 o 
  -4   4  16      552.61      469.42     41.47 o 
  -3   4  16     9935.12    10338.56    347.90 o 
  -2   4  16     5478.80     5438.30    157.30 o 
  -1   4  16     6399.89     6420.30    236.30 o 
   0   4  16     3375.40     3349.56    110.69 o 
   1   4  16     2900.90     2846.20    109.65 o 
   2   4  16     1402.57     1394.14     98.14 o 
   3   4  16      331.25      364.15     55.94 o 
   4   4  16       46.70       76.36     29.50 o 
   5   4  16       16.60       82.43     57.91 o 
   6   4  16       24.87       78.27     58.50 o 
   7   4  16      222.60      248.16    133.25 o 
   8   4  16     2790.86     2822.35    253.55 o 
   9   4  16      438.02      443.68    139.75 o 
  10   4  16        5.41       89.43     95.62 o 
  11   4  16      301.40      450.48    124.73 o 
 -15   5  16      414.38      275.98    158.29 o 
 -14   5  16      144.72      337.76    180.94 o 
 -13   5  16      235.26      203.01     91.50 o 
 -12   5  16     2357.35     2434.65    263.91 o 
 -11   5  16      920.78      756.53    100.46 o 
 -10   5  16     1582.19     1415.11    100.90 o 
  -9   5  16     5006.05     4941.23    231.96 o 
  -8   5  16       16.44       72.37     29.35 o 
  -7   5  16     6810.52     6915.79    394.07 o 
  -6   5  16      778.54      659.09     65.62 o 
  -5   5  16    10121.27     9943.43    422.41 o 
  -4   5  16      549.19      492.16     36.75 o 
  -3   5  16     4526.26     4508.82    141.70 o 
  -2   5  16      877.22      871.84     75.19 o 
  -1   5  16     1150.84     1155.50     54.57 o 
   0   5  16      904.73      830.43     39.23 o 
   1   5  16     2109.40     2270.00     88.27 o 
   2   5  16     1791.01     1884.26     91.45 o 
   3   5  16     5976.98     6187.74    254.67 o 
   4   5  16       40.13       72.06     36.38 o 
   5   5  16     6469.73     6474.46    277.88 o 
   6   5  16      638.76      525.40     71.18 o 
   7   5  16     3634.60     3538.73    276.94 o 
   8   5  16      213.49      184.82     84.78 o 
   9   5  16     1434.67     1510.76    169.03 o 
  10   5  16       11.46      232.13    143.73 o 
  11   5  16       14.00       81.42     84.48 o 
 -14   6  16      198.63      187.71    115.63 o 
 -13   6  16     4403.31     5122.26   1045.21 o 
 -12   6  16      108.06       78.06     76.91 o 
 -11   6  16     2749.75     2808.20    211.66 o 
 -10   6  16      933.02      900.53    115.38 o 
  -9   6  16      380.60      368.07     61.37 o 
  -8   6  16        8.05       27.06     36.88 o 
  -7   6  16      562.50      468.94     45.34 o 
  -6   6  16      601.68      548.16     55.26 o 
  -5   6  16    11636.82    11778.09    315.09 o 
  -4   6  16      761.38      732.48     54.77 o 
  -3   6  16     4985.38     4858.57    166.88 o 
  -2   6  16     1168.04     1247.46     67.79 o 
  -1   6  16     2998.65     3224.47    287.92 o 
   0   6  16     1119.21     1032.19     44.35 o 
   1   6  16      729.27      711.97     35.25 o 
   2   6  16      661.43      684.58     55.74 o 
   3   6  16       91.17       80.27     56.85 o 
   4   6  16      117.49       83.33     37.47 o 
   5   6  16     1003.44      956.65     88.12 o 
   6   6  16        0.23       38.16    100.53 o 
   7   6  16      209.93      161.69     55.79 o 
   8   6  16      130.28      -63.43     93.78 o 
   9   6  16     1364.78     1406.54    195.51 o 
  10   6  16       27.11       67.48     94.31 o 
 -13   7  16      816.73      866.47    180.36 o 
 -12   7  16     1022.00      838.08    363.65 o 
 -11   7  16       88.44      161.79     71.40 o 
 -10   7  16     2242.47     2195.91    318.79 o 
  -9   7  16      957.09      879.88     93.79 o 
  -8   7  16     1824.98     1576.37     98.34 o 
  -7   7  16     6080.19     5922.97    956.63 o 
  -6   7  16      590.34      551.81     38.82 o 
  -5   7  16     2791.08     2517.03    114.53 o 
  -4   7  16        3.54       35.52     14.69 o 
  -3   7  16      888.65      873.09     59.03 o 
  -2   7  16        0.13        9.53     26.17 o 
  -1   7  16     2792.19     2794.42     90.06 o 
   0   7  16     1271.44     1172.06     51.87 o 
   1   7  16       54.00       13.51     21.37 o 
   2   7  16     1407.59     1376.69     65.87 o 
   3   7  16     6468.82     6402.91    258.78 o 
   4   7  16      236.07      314.69     76.02 o 
   5   7  16     7508.63     7657.25    881.77 o 
   6   7  16       10.38       -4.21     76.58 o 
   7   7  16     3489.82     3024.73    256.37 o 
   8   7  16      147.89       35.30     85.05 o 
   9   7  16     1292.31     1211.74    222.58 o 
 -12   8  16      183.82      -57.96    158.00 o 
 -11   8  16     1409.98     1144.07    134.56 o 
 -10   8  16      312.09      276.02    120.92 o 
  -9   8  16       10.74      -19.63     62.81 o 
  -8   8  16      285.53      240.38     80.32 o 
  -7   8  16      323.36      275.39    144.46 o 
  -6   8  16       14.29       16.55     52.61 o 
  -5   8  16     3091.80     2581.46    186.62 o 
  -4   8  16      843.65      893.44     94.63 o 
  -3   8  16     1029.65     1075.28    153.03 o 
  -2   8  16     2473.58     2477.56    203.20 o 
  -1   8  16     1552.45     1503.61     73.79 o 
   0   8  16     4268.33     4742.64    272.76 o 
   1   8  16     1497.19     1396.96    118.26 o 
   2   8  16     2886.98     2819.60    163.57 o 
   3   8  16     2612.04     2432.12    262.53 o 
   4   8  16       56.75      -11.84     65.16 o 
   5   8  16      712.60      716.23    151.52 o 
   6   8  16      571.26      689.41     97.82 o 
   7   8  16      324.47      318.64    121.51 o 
   8   8  16     2135.43     2258.12    308.93 o 
 -10   9  16     3915.35     3925.75    509.29 o 
  -9   9  16     1146.99      986.09    218.46 o 
  -8   9  16     1983.20     2154.85    195.10 o 
  -7   9  16      976.14      723.40    135.49 o 
  -6   9  16      685.02      606.43    114.34 o 
  -5   9  16      542.33      444.66    295.98 o 
  -4   9  16       31.18       58.92     71.27 o 
  -3   9  16      540.71      567.97     97.19 o 
  -2   9  16      382.14      329.58     65.73 o 
  -1   9  16       93.29      177.13     77.44 o 
   0   9  16      199.70      248.30     94.09 o 
   1   9  16        1.82       14.82     52.62 o 
   2   9  16       40.66      167.12    100.33 o 
   3   9  16        0.95      185.67    123.87 o 
   4   9  16     1491.48     1426.21    170.84 o 
   5   9  16        7.63       24.71     77.97 o 
   6   9  16     1907.67     2055.99    278.04 o 
  -8  10  16        0.17       36.78     80.62 o 
  -7  10  16     1039.00      921.78    178.00 o 
  -6  10  16       39.30      -33.34    105.18 o 
  -5  10  16       12.98       64.73     82.97 o 
  -4  10  16     1284.04     1088.74    263.33 o 
  -3  10  16      451.93      483.18    222.13 o 
  -2  10  16     1914.39     2356.81    294.66 o 
  -1  10  16      525.15      366.42     96.16 o 
   0  10  16     2468.98     2048.80    491.79 o 
   1  10  16      419.36      355.42    165.06 o 
   2  10  16     3949.74     4940.23    415.14 o 
   3  10  16       20.84      106.67     65.80 o 
   4  10  16      408.98      352.39     92.91 o 
  -3  11  16      195.69      276.86    195.65 o 
  -2  11  16      101.20      209.78    209.78 o 
  -1  11  16      209.65      187.12    107.10 o 
 -15   0  17      497.53      318.93    169.76 o 
 -13   0  17      453.31      646.69     98.27 o 
 -11   0  17     5973.00     6196.04    348.52 o 
  -9   0  17     6745.54     7465.51    423.97 o 
  -7   0  17     4004.50     3837.60    235.85 o 
  -5   0  17        7.68       36.64     47.60 o 
  -3   0  17      561.05      592.16     81.06 o 
  -1   0  17     1060.40     1068.60     62.15 o 
   1   0  17     1686.24     1878.86     85.64 o 
   3   0  17     4650.00     5038.78    496.64 o 
   5   0  17     1347.92     1452.26    300.98 o 
   7   0  17     3972.43     4037.85    396.02 o 
   9   0  17      873.06      966.21    200.95 o 
  11   0  17     1048.58      945.03    233.02 o 
 -16   1  17        1.20       92.30     90.91 o 
 -15   1  17     3397.14     3524.93    335.41 o 
 -14   1  17       81.97      168.80     81.45 o 
 -13   1  17     7298.64     7115.76    377.29 o 
 -12   1  17      460.61      524.73     63.97 o 
 -11   1  17     2973.03     3035.32    184.82 o 
 -10   1  17        7.43       26.19     29.88 o 
  -9   1  17      721.78      550.79     66.22 o 
  -8   1  17      516.26      530.82     53.20 o 
  -7   1  17      152.74      134.68     36.86 o 
  -6   1  17      218.80      195.45     33.06 o 
  -5   1  17    10431.74    10846.52    342.90 o 
  -4   1  17      108.67      107.19     25.86 o 
  -3   1  17     4275.15     4695.62    160.04 o 
  -2   1  17      223.39      263.30     31.42 o 
  -1   1  17    14774.34    14437.79    311.23 o 
   0   1  17      968.94     1079.07     48.47 o 
   1   1  17     3697.86     4110.16    249.12 o 
   2   1  17     1601.43     1654.14     86.45 o 
   3   1  17      265.44      170.97     34.21 o 
   4   1  17     2369.85     2344.07    116.73 o 
   5   1  17      250.92      263.78     80.03 o 
   6   1  17       21.40        6.87     34.29 o 
   7   1  17      799.24      777.70     70.31 o 
   8   1  17      815.00      783.32    128.41 o 
   9   1  17     2829.63     2722.00    218.03 o 
  10   1  17      886.38      945.24    147.32 o 
  11   1  17     1939.86     2640.64    674.49 o 
  12   1  17      244.04      398.70    263.47 o 
 -16   2  17     1150.57     1405.92    164.82 o 
 -15   2  17       10.56      111.49     65.14 o 
 -14   2  17      708.47      742.80    115.47 o 
 -13   2  17     1940.91     1790.29    125.92 o 
 -12   2  17     1246.59     1526.18    134.34 o 
 -11   2  17     1561.86     1776.38    156.70 o 
 -10   2  17    15612.84    16859.35    587.87 o 
  -9   2  17      906.95      924.81     68.89 o 
  -8   2  17     7557.31     7362.70    284.45 o 
  -7   2  17     7231.64     7595.56    266.30 o 
  -6   2  17     1083.07     1118.13     64.29 o 
  -5   2  17     4784.54     5227.15    178.28 o 
  -4   2  17       65.84      135.60     28.37 o 
  -3   2  17        4.94      -23.18     23.18 o 
  -2   2  17     4403.42     4303.05    130.95 o 
  -1   2  17      635.87      630.32     36.08 o 
   0   2  17     2607.34     2690.39    102.92 o 
   1   2  17     3866.11     3733.15    126.04 o 
   2   2  17      254.66      274.72     32.01 o 
   3   2  17    10574.52    11027.60    379.66 o 
   4   2  17      220.72      251.21     34.40 o 
   5   2  17     3819.07     3996.92    220.03 o 
   6   2  17     3253.88     3437.81    157.78 o 
   7   2  17      110.13      147.32     43.48 o 
   8   2  17      597.07      666.76     88.40 o 
   9   2  17       92.45      185.95     81.27 o 
  10   2  17      245.59      247.21    106.65 o 
  11   2  17        9.74      -91.95     96.72 o 
  12   2  17     1132.86     1138.82    178.81 o 
 -15   3  17      532.19      674.05    168.59 o 
 -14   3  17     1591.11     1519.09    166.26 o 
 -13   3  17       72.13       93.80    104.89 o 
 -12   3  17     1117.18     1043.30    105.16 o 
 -11   3  17      149.62      125.77     51.33 o 
 -10   3  17        6.46      -29.29     37.02 o 
  -9   3  17       39.56      -15.99     31.69 o 
  -8   3  17       56.16       27.88     59.62 o 
  -7   3  17      355.03      319.17     44.66 o 
  -6   3  17     1847.78     1748.53    120.48 o 
  -5   3  17     2634.29     2382.81    142.91 o 
  -4   3  17     1366.56     1598.03    155.64 o 
  -3   3  17     4456.07     4655.99    193.99 o 
  -2   3  17      192.05      257.28     26.50 o 
  -1   3  17     3676.86     3502.24    187.83 o 
   0   3  17     4284.42     4494.25    156.30 o 
   1   3  17     3401.63     3550.11    180.51 o 
   2   3  17     4254.05     4285.17    147.68 o 
   3   3  17     1885.92     1775.17     72.32 o 
   4   3  17       53.66       42.12     32.04 o 
   5   3  17       59.33      107.91     52.30 o 
   6   3  17     1777.66     1952.90    142.76 o 
   7   3  17     1757.78     1841.34    122.77 o 
   8   3  17     2374.70     2548.10    180.33 o 
   9   3  17       96.26       98.85    113.42 o 
  10   3  17     2435.96     2929.95    230.37 o 
  11   3  17     1565.27     1242.23    166.83 o 
 -15   4  17     1198.73      865.59    220.66 o 
 -14   4  17        7.02       36.48    133.57 o 
 -13   4  17        5.91      -35.38     87.82 o 
 -12   4  17        3.76      -51.30     51.30 o 
 -11   4  17     2947.17     3408.99    356.48 o 
 -10   4  17     2267.89     1965.13    244.79 o 
  -9   4  17      704.13      724.88    150.88 o 
  -8   4  17     7163.07     7151.26    266.02 o 
  -7   4  17      290.94      272.82     59.57 o 
  -6   4  17    10490.40    10424.36    276.11 o 
  -5   4  17     3485.69     3302.42    259.35 o 
  -4   4  17     3073.42     3130.00    127.91 o 
  -3   4  17       18.41       33.82     20.03 o 
  -2   4  17       78.40       59.47     18.62 o 
  -1   4  17     1389.73     1189.25     90.33 o 
   0   4  17     5715.44     5702.52    149.80 o 
   1   4  17      779.93      926.40     91.90 o 
   2   4  17    15366.29    16346.55    591.95 o 
   3   4  17      167.76       74.36     41.27 o 
   4   4  17     3398.90     3500.10    132.23 o 
   5   4  17      562.65      584.39     74.95 o 
   6   4  17     1472.22     1397.20    110.48 o 
   7   4  17        6.22       12.51     48.44 o 
   8   4  17        1.96      -49.74     89.59 o 
   9   4  17        0.09      179.60     92.04 o 
  10   4  17      238.74      435.72    137.24 o 
  11   4  17      141.58      187.95    100.31 o 
 -15   5  17      280.81      243.32    145.93 o 
 -14   5  17     1256.02     1135.98    228.90 o 
 -13   5  17      184.98      273.92    127.10 o 
 -12   5  17     1790.68     2081.89    227.72 o 
 -11   5  17       48.89      133.11     73.97 o 
 -10   5  17      554.13      622.00     71.24 o 
  -9   5  17       19.32       -6.25     46.18 o 
  -8   5  17      133.41      177.58     67.56 o 
  -7   5  17     1631.40     1460.13     74.44 o 
  -6   5  17     5593.70     5841.89    189.30 o 
  -5   5  17      858.41      669.61     57.63 o 
  -4   5  17     3375.97     3610.56    122.75 o 
  -3   5  17      210.19      209.63     28.58 o 
  -2   5  17    18491.43    19624.91    555.74 o 
  -1   5  17      426.92      419.41     31.29 o 
   0   5  17     8651.61     8913.42    382.82 o 
   1   5  17      141.26      196.19     84.13 o 
   2   5  17      114.96       99.67     30.58 o 
   3   5  17     1645.45     1691.16     85.53 o 
   4   5  17      434.85      397.23     97.43 o 
   5   5  17     1246.10     1283.64    158.40 o 
   6   5  17     1011.89     1091.59    107.90 o 
   7   5  17       51.07       72.19     47.56 o 
   8   5  17     3762.54     4177.34    504.88 o 
   9   5  17       25.50       47.20     71.26 o 
  10   5  17      526.42      441.68    139.26 o 
 -14   6  17      851.40      450.15    155.35 o 
 -13   6  17      163.10      -80.05    115.04 o 
 -12   6  17     1166.97      854.66    145.05 o 
 -11   6  17      155.49      143.94     76.95 o 
 -10   6  17     2771.69     3302.17    211.47 o 
  -9   6  17       75.50       55.06     57.90 o 
  -8   6  17     3650.94     3882.16    270.68 o 
  -7   6  17      278.76      238.41     37.33 o 
  -6   6  17     1368.27     1330.77     58.29 o 
  -5   6  17      186.17      181.76     25.12 o 
  -4   6  17      114.91       80.48     22.34 o 
  -3   6  17      616.74      540.30     37.21 o 
  -2   6  17     1374.61     1335.37     64.66 o 
  -1   6  17      151.13      126.40     28.89 o 
   0   6  17       83.94      135.61     24.27 o 
   1   6  17     1202.09     1224.93     53.35 o 
   2   6  17     2517.98     2264.72    157.72 o 
   3   6  17     1374.45     1313.59    106.88 o 
   4   6  17     3592.17     3467.09    147.28 o 
   5   6  17        1.35      -27.96     51.59 o 
   6   6  17     6204.49     6277.96    382.40 o 
   7   6  17      128.97       29.63     93.12 o 
   8   6  17     3344.87     3884.86    298.51 o 
   9   6  17        5.97       44.09     81.20 o 
 -13   7  17        5.80      -19.42    117.10 o 
 -12   7  17     3879.61     3413.33    578.58 o 
 -11   7  17      250.65      151.13    108.42 o 
 -10   7  17      813.62     1011.89    166.97 o 
  -9   7  17       65.54       85.39     81.36 o 
  -8   7  17       79.30       58.55     61.30 o 
  -7   7  17      479.45      385.24     48.52 o 
  -6   7  17     5616.31     5684.25    217.48 o 
  -5   7  17      154.39       84.16     56.67 o 
  -4   7  17     2442.99     2763.51    152.81 o 
  -3   7  17     1128.65     1093.75     92.52 o 
  -2   7  17     2388.18     2424.46    121.37 o 
  -1   7  17      387.45      345.18     33.63 o 
   0   7  17     1889.60     1734.72     81.76 o 
   1   7  17      147.84      115.85     30.82 o 
   2   7  17      347.71      227.68     34.36 o 
   3   7  17        0.25      -19.73     39.14 o 
   4   7  17       10.81      105.12     48.49 o 
   5   7  17     1106.45     1384.17    133.80 o 
   6   7  17       59.31       35.43     67.71 o 
   7   7  17     2089.42     2092.39    398.81 o 
   8   7  17      883.72     1020.17    126.50 o 
 -12   8  17      895.34      540.77    188.01 o 
 -11   8  17     2019.43     2018.98    218.39 o 
 -10   8  17     2846.99     3010.22    369.10 o 
  -9   8  17     2501.38     2627.34    407.64 o 
  -8   8  17     1673.46     1378.55    170.50 o 
  -7   8  17     2962.33     3239.34    296.57 o 
  -6   8  17     1333.79     1260.17    236.14 o 
  -5   8  17      675.88      518.95     67.81 o 
  -4   8  17       41.17        6.42     46.87 o 
  -3   8  17     2668.48     2719.71    158.02 o 
  -2   8  17        0.01       14.27     42.68 o 
  -1   8  17     1623.31     1422.66    151.62 o 
   0   8  17       21.89      -32.53     32.53 o 
   1   8  17      847.91      918.10    166.51 o 
   2   8  17      639.70      573.30    112.86 o 
   3   8  17      631.80      648.00     67.85 o 
   4   8  17     2215.24     2331.49    196.84 o 
   5   8  17      947.25      997.07    125.81 o 
   6   8  17     2083.81     1991.81    226.07 o 
   7   8  17       18.00       33.25     75.03 o 
 -10   9  17      150.87       59.43    100.33 o 
  -9   9  17      307.79      210.57    175.50 o 
  -8   9  17      165.64      107.17     71.41 o 
  -7   9  17       36.14      -65.97     83.40 o 
  -6   9  17       12.76       62.87    103.86 o 
  -5   9  17     2139.56     2335.63    188.41 o 
  -4   9  17      665.58      608.32    128.40 o 
  -3   9  17      495.50      607.33     89.69 o 
  -2   9  17      573.65      549.72     91.15 o 
  -1   9  17      201.07       87.68    105.33 o 
   0   9  17      511.22      419.15    174.77 o 
   1   9  17     1025.29      996.65    156.67 o 
   2   9  17      610.87      659.64    190.95 o 
   3   9  17      999.75     1061.06    114.52 o 
   4   9  17     1203.09     1001.44    124.69 o 
   5   9  17      218.21      182.42     65.02 o 
  -7  10  17     2134.68     1973.32    275.09 o 
  -6  10  17     1157.14      946.20    165.64 o 
  -5  10  17     1107.86      971.84    131.40 o 
  -4  10  17      596.97      808.70    223.02 o 
  -3  10  17        3.13      -14.98    106.81 o 
  -2  10  17        1.09      -64.40     64.40 o 
  -1  10  17     1047.61     1231.26    245.23 o 
   0  10  17      286.30       40.33    183.44 o 
   1  10  17     1897.99     1777.53    328.35 o 
   2  10  17      221.59       85.15     86.59 o 
   3  10  17     1348.74     1593.05    172.41 o 
 -16   0  18     1725.10     1595.25    270.09 o 
 -14   0  18     4000.68     4410.92    469.57 o 
 -12   0  18     6856.59     7124.47    552.34 o 
 -10   0  18     2382.70     2816.14    235.37 o 
  -8   0  18     8387.95     8474.65    591.97 o 
  -6   0  18     8851.14     9180.01    510.52 o 
  -4   0  18    22792.71    25570.19   1064.77 o 
  -2   0  18    37744.83    40884.32   1894.76 o 
   0   0  18     3174.54     2895.35    122.47 o 
   2   0  18     3819.10     4358.60    204.32 o 
   4   0  18      528.44     1063.60    205.66 o 
   6   0  18     1798.99     1913.59    264.80 o 
   8   0  18    10216.19    10996.69   1088.02 o 
  10   0  18     4949.98     5605.15    566.96 o 
 -16   1  18       31.21       54.89    106.71 o 
 -15   1  18      507.13      336.25     98.29 o 
 -14   1  18     1349.18     1071.35    183.89 o 
 -13   1  18      185.06      192.34     72.15 o 
 -12   1  18     1962.91     2197.49    128.80 o 
 -11   1  18     2899.25     2966.29    175.98 o 
 -10   1  18     5877.70     6151.06    257.86 o 
  -9   1  18     5961.11     6217.12    441.33 o 
  -8   1  18     2350.87     2377.93    117.48 o 
  -7   1  18     8176.12     8481.79    298.01 o 
  -6   1  18      163.65      123.40     45.82 o 
  -5   1  18      832.91      740.95     49.26 o 
  -4   1  18      117.73      118.20     35.58 o 
  -3   1  18      110.66      135.34     23.21 o 
  -2   1  18      485.48      405.89     35.35 o 
  -1   1  18     3099.14     3105.84    102.12 o 
   0   1  18      158.61      145.04     30.22 o 
   1   1  18     2873.70     2761.52     98.64 o 
   2   1  18     2470.55     2546.47    172.88 o 
   3   1  18       14.60      -32.91     51.63 o 
   4   1  18      957.03      934.68    152.85 o 
   5   1  18      419.19      407.63    149.61 o 
   6   1  18     8172.99     8549.83    467.37 o 
   7   1  18       37.52      -13.97     44.49 o 
   8   1  18     1024.66     1029.80    123.55 o 
   9   1  18      112.75      -17.95     87.38 o 
  10   1  18        0.10       79.07    228.31 o 
  11   1  18       26.58       99.77     88.41 o 
 -16   2  18     3638.28     3032.75    271.84 o 
 -15   2  18     1537.23     1457.83    285.24 o 
 -14   2  18     3784.98     3777.82    301.68 o 
 -13   2  18      625.57      682.56     94.20 o 
 -12   2  18      566.70      524.00     96.60 o 
 -11   2  18       30.07       24.98     55.39 o 
 -10   2  18      589.74      531.73     71.11 o 
  -9   2  18       34.75       52.59     45.95 o 
  -8   2  18       32.93      -37.44     40.03 o 
  -7   2  18     6013.20     6124.47    404.45 o 
  -6   2  18     4480.81     4493.62    185.81 o 
  -5   2  18     8466.08     7955.83    254.74 o 
  -4   2  18     5426.85     5751.80    235.12 o 
  -3   2  18       41.93       49.18     29.71 o 
  -2   2  18     6499.53     6617.51    214.58 o 
  -1   2  18      367.18      391.80     69.75 o 
   0   2  18     5792.20     5662.56    170.17 o 
   1   2  18      863.74      810.65     51.17 o 
   2   2  18      221.54      215.74     30.61 o 
   3   2  18      705.12      790.03     82.60 o 
   4   2  18      402.03      431.64     81.39 o 
   5   2  18      310.05      314.41     56.26 o 
   6   2  18     2362.11     2343.01    143.51 o 
   7   2  18      176.87      146.85     97.51 o 
   8   2  18     1676.60     1861.88    196.68 o 
   9   2  18       68.97       85.13     77.67 o 
  10   2  18      783.35      842.35    119.68 o 
  11   2  18     1224.22     1446.78    208.45 o 
 -16   3  18        2.47       28.83    132.40 o 
 -15   3  18       52.14     -102.68    123.28 o 
 -14   3  18      259.55      261.03     98.98 o 
 -13   3  18      367.19      275.08    175.50 o 
 -12   3  18      107.69      158.15     62.29 o 
 -11   3  18     1193.12     1247.18    173.72 o 
 -10   3  18       69.43       28.71     48.85 o 
  -9   3  18     1792.12     1639.06    109.86 o 
  -8   3  18      513.68      576.59    127.51 o 
  -7   3  18    16949.38    17769.16    710.68 o 
  -6   3  18     4316.56     4616.32    164.48 o 
  -5   3  18     1604.43     1654.92     79.76 o 
  -4   3  18     2698.79     2701.69    108.17 o 
  -3   3  18     1880.70     1824.93     91.26 o 
  -2   3  18       84.33       69.99     24.41 o 
  -1   3  18     2482.52     2612.09     85.38 o 
   0   3  18     4276.89     4232.85    129.98 o 
   1   3  18    10638.78    10878.33    329.04 o 
   2   3  18     4409.57     4464.28    160.36 o 
   3   3  18    19920.85    20326.70    612.06 o 
   4   3  18     1029.45     1226.24    145.99 o 
   5   3  18     2667.63     2654.90    151.87 o 
   6   3  18      751.04      646.58     73.38 o 
   7   3  18       33.14       48.88     49.20 o 
   8   3  18      681.23      407.52    106.12 o 
   9   3  18      142.55      175.71     89.62 o 
  10   3  18     1241.63     1363.57    185.41 o 
  11   3  18      722.99      635.63    161.64 o 
 -15   4  18     2400.55     2643.55    404.26 o 
 -14   4  18       20.61      250.38    145.34 o 
 -13   4  18      639.55      587.55    140.05 o 
 -12   4  18       15.80       34.20    128.28 o 
 -11   4  18        6.56       65.90     51.37 o 
 -10   4  18      957.32      792.65    218.46 o 
  -9   4  18       74.93       49.65     51.35 o 
  -8   4  18        6.21      -30.08     42.53 o 
  -7   4  18     1512.93     1317.98     91.35 o 
  -6   4  18      135.89       67.62     30.20 o 
  -5   4  18     3862.56     3911.55    131.62 o 
  -4   4  18      136.69      145.99     26.72 o 
  -3   4  18     3080.07     3343.23    109.63 o 
  -2   4  18      787.56      912.44     43.60 o 
  -1   4  18     1189.21     1067.03     65.71 o 
   0   4  18      499.17      458.08     48.38 o 
   1   4  18     3631.54     3686.92    141.10 o 
   2   4  18     1330.06     1106.70     69.57 o 
   3   4  18        0.05      -25.64     25.64 o 
   4   4  18      875.80      892.04     67.33 o 
   5   4  18     1697.70     1689.72    140.08 o 
   6   4  18       18.26      -11.96     60.79 o 
   7   4  18     2409.13     2607.72    679.94 o 
   8   4  18      573.40      456.86    114.45 o 
   9   4  18     1257.01     1530.96    431.18 o 
  10   4  18      779.85      704.15    234.64 o 
 -14   5  18      654.70      712.89    180.36 o 
 -13   5  18     2664.48     2781.83    316.87 o 
 -12   5  18      103.33      151.10     82.89 o 
 -11   5  18     5567.57     5553.23    421.24 o 
 -10   5  18        2.60      121.95     65.77 o 
  -9   5  18     4551.37     4501.16    234.34 o 
  -8   5  18      373.09      332.76     40.91 o 
  -7   5  18     1126.78     1281.95    129.45 o 
  -6   5  18      877.30      849.95     66.14 o 
  -5   5  18      312.84      264.98     34.26 o 
  -4   5  18        0.57        1.26     26.33 o 
  -3   5  18     1230.29     1234.29     57.12 o 
  -2   5  18      338.69      382.69     59.82 o 
  -1   5  18       26.97       16.20     26.07 o 
   0   5  18     1014.00      965.08     63.49 o 
   1   5  18     7468.61     7118.87    232.55 o 
   2   5  18      308.98      271.97     48.26 o 
   3   5  18    10006.46    10598.48    547.52 o 
   4   5  18        0.35       12.28     41.43 o 
   5   5  18     5950.73     6920.63    383.99 o 
   6   5  18        6.24       58.22     59.32 o 
   7   5  18     1539.73     1516.66    135.72 o 
   8   5  18      325.35      464.59    110.63 o 
   9   5  18      246.27      495.24    143.28 o 
  10   5  18      164.14       48.18     89.67 o 
 -14   6  18        5.79       15.89    138.87 o 
 -13   6  18     2379.21     2008.74    195.48 o 
 -12   6  18       52.86      -25.81    107.83 o 
 -11   6  18     1394.42     1363.68    242.73 o 
 -10   6  18      117.18      137.42     89.71 o 
  -9   6  18       33.35      -69.62     69.62 o 
  -8   6  18        2.30      -43.19     43.19 o 
  -7   6  18     1498.02     1593.06     82.02 o 
  -6   6  18      390.72      381.88     40.13 o 
  -5   6  18     2374.74     2575.27    122.19 o 
  -4   6  18      238.53      260.19     52.52 o 
  -3   6  18     6970.56     7021.13    247.75 o 
  -2   6  18     1769.53     1545.84     97.63 o 
  -1   6  18     6016.48     6600.57    555.70 o 
   0   6  18     1775.41     1468.39     73.27 o 
   1   6  18     3586.29     3419.72    166.40 o 
   2   6  18       88.95       30.66     66.85 o 
   3   6  18      626.83      649.76     64.94 o 
   4   6  18      916.76      819.39     75.93 o 
   5   6  18      289.63      490.74     69.21 o 
   6   6  18      923.70      939.96    114.13 o 
   7   6  18     1774.32     2157.87    188.58 o 
   8   6  18     1175.04     1057.12    127.60 o 
   9   6  18     1633.40     1637.36    183.35 o 
 -13   7  18     1124.56     1054.18    213.90 o 
 -12   7  18      326.42      256.74    165.79 o 
 -11   7  18     2475.79     1963.68    185.65 o 
 -10   7  18      690.65      618.76    113.44 o 
  -9   7  18     2982.65     3132.00    241.37 o 
  -8   7  18      349.08      407.29     89.44 o 
  -7   7  18     3767.91     3514.55    236.37 o 
  -6   7  18      308.75      258.78     62.45 o 
  -5   7  18     1051.03      946.17     68.90 o 
  -4   7  18        4.22      -45.95     45.95 o 
  -3   7  18     1146.34     1133.21     81.89 o 
  -2   7  18       42.41       54.64     31.90 o 
  -1   7  18      391.98      358.44     32.75 o 
   0   7  18     1629.73     1563.66     89.87 o 
   1   7  18     1113.99     1087.65    174.88 o 
   2   7  18     1433.41     1616.95    101.53 o 
   3   7  18     1287.53     1240.51    131.67 o 
   4   7  18      984.67     1006.03     92.14 o 
   5   7  18     1948.37     2104.16    166.70 o 
   6   7  18      605.09      600.81     87.98 o 
   7   7  18     3690.69     4087.24    732.60 o 
   8   7  18       61.27       56.16    102.06 o 
 -11   8  18      690.74      915.90    213.90 o 
 -10   8  18        6.43      177.41    114.75 o 
  -9   8  18      355.02      559.44    119.76 o 
  -8   8  18       51.82      -98.88    104.30 o 
  -7   8  18     1719.51     1507.66    140.73 o 
  -6   8  18     2319.11     2019.17    132.32 o 
  -5   8  18     1564.05     1475.94    117.76 o 
  -4   8  18     1607.27     1493.71    131.96 o 
  -3   8  18     1065.05      974.59    107.80 o 
  -2   8  18      326.55      294.32    125.41 o 
  -1   8  18      505.23      470.91    235.52 o 
   0   8  18      125.53       93.88     83.42 o 
   1   8  18       22.85       55.66     48.46 o 
   2   8  18      167.16      264.55    107.27 o 
   3   8  18      225.03      198.65     82.67 o 
   4   8  18       25.54       -0.90     68.30 o 
   5   8  18        5.48      137.44     97.89 o 
   6   8  18      557.79      297.52    123.72 o 
  -9   9  18      255.76      116.80    138.58 o 
  -8   9  18     3130.25     2835.58    237.77 o 
  -7   9  18      234.04      187.44     90.40 o 
  -6   9  18     2580.90     2318.24    386.75 o 
  -5   9  18      130.03       92.63     60.66 o 
  -4   9  18      215.56      211.81     86.66 o 
  -3   9  18      202.01      362.03     94.87 o 
  -2   9  18      237.23      207.97     82.42 o 
  -1   9  18       98.03      169.27    114.16 o 
   0   9  18     1064.57     1183.64    215.37 o 
   1   9  18     1509.31     1416.73    166.97 o 
   2   9  18      381.17      552.25    152.40 o 
   3   9  18      923.51      971.10    107.67 o 
   4   9  18      500.55      414.62     79.84 o 
  -6  10  18     1281.84     1321.63    194.18 o 
  -5  10  18       35.63      -97.09    118.86 o 
  -4  10  18     2148.39     1897.47    389.40 o 
  -3  10  18        0.05      -51.15     65.10 o 
  -2  10  18     2782.13     3237.51    780.85 o 
  -1  10  18      170.17      143.32     77.87 o 
   0  10  18       56.92       21.18    106.51 o 
   1  10  18       90.90       69.67    175.06 o 
   2  10  18       12.12      -89.00     89.00 o 
 -15   0  19      854.79      884.71    202.72 o 
 -13   0  19     2020.21     2522.04    313.93 o 
 -11   0  19     4656.87     5328.37    368.66 o 
  -9   0  19    15000.40    17452.42   1005.34 o 
  -7   0  19     5184.03     5631.92    300.69 o 
  -5   0  19     2811.63     2797.75    277.59 o 
  -3   0  19     5363.93     5506.16    281.80 o 
  -1   0  19     4074.81     4374.80    250.74 o 
   1   0  19     3722.21     3695.39    166.98 o 
   5   0  19       34.77      -52.37     72.38 o 
   7   0  19      677.54      416.02    146.81 o 
   9   0  19      971.42     1094.20    219.78 o 
  11   0  19       74.11      -62.96    130.34 o 
 -16   1  19        1.67      195.64    115.67 o 
 -15   1  19     3214.01     2902.98    252.24 o 
 -14   1  19      104.05       78.98     97.38 o 
 -13   1  19      674.05      763.08    108.88 o 
 -12   1  19      506.47      354.52     67.13 o 
 -11   1  19     2149.09     1918.37    130.61 o 
 -10   1  19       84.49       35.60     73.11 o 
  -9   1  19      554.12      566.18     90.18 o 
  -8   1  19      664.71      741.97     97.97 o 
  -7   1  19     1847.45     1682.38     91.43 o 
  -6   1  19     1158.27     1159.47    117.62 o 
  -5   1  19    12678.44    13298.51    490.05 o 
  -4   1  19      296.30      223.04     40.20 o 
  -3   1  19    13582.26    14469.70    357.44 o 
  -2   1  19       56.38       53.42     27.46 o 
  -1   1  19     8021.37     8066.73    207.61 o 
   0   1  19     1486.09     1393.36     66.16 o 
   1   1  19     1111.94     1153.42     74.30 o 
   2   1  19      649.60      579.64     48.54 o 
   3   1  19     1039.49      945.32     92.74 o 
   4   1  19      138.07       74.00     61.59 o 
   5   1  19     2239.05     2187.86    136.63 o 
   6   1  19        1.10       34.39     51.49 o 
   7   1  19     2469.56     2412.40    295.25 o 
   8   1  19      316.93      249.92    114.14 o 
   9   1  19     5432.31     6740.83    649.93 o 
  10   1  19      220.35      418.27    101.78 o 
  11   1  19      809.15      855.38    163.42 o 
 -16   2  19       61.98       74.73    240.67 o 
 -15   2  19      272.52       90.53     80.44 o 
 -14   2  19        7.18       -9.20    120.34 o 
 -13   2  19     2921.73     3612.48    461.63 o 
 -12   2  19      328.88      383.64     68.88 o 
 -11   2  19      895.54      945.27     97.12 o 
 -10   2  19       18.82        9.20     63.26 o 
  -9   2  19      733.76      708.27    109.15 o 
  -8   2  19     3080.89     3610.38    279.51 o 
  -7   2  19     3630.06     3441.21    280.31 o 
  -6   2  19      865.90      946.78    124.30 o 
  -5   2  19      366.11      373.40     40.73 o 
  -4   2  19     2448.27     2505.59    102.02 o 
  -3   2  19      609.80      462.36     48.35 o 
  -2   2  19     3657.07     3398.30    169.18 o 
  -1   2  19      596.97      492.42     38.86 o 
   0   2  19     6468.38     6120.01    180.17 o 
   1   2  19     1062.91     1034.37     57.61 o 
   2   2  19     4937.50     5048.38    191.17 o 
   3   2  19     2743.77     2781.45    138.47 o 
   4   2  19     3180.55     3088.31    239.79 o 
   5   2  19     5129.67     5543.40    280.77 o 
   6   2  19      152.10      175.49     49.97 o 
   7   2  19      215.66      420.10    165.35 o 
   8   2  19      968.33      589.18    130.04 o 
   9   2  19      229.38      363.86    102.24 o 
  10   2  19      225.98      350.85    108.96 o 
  11   2  19     1078.93     1314.40    214.02 o 
 -15   3  19     2606.04     3293.77    357.47 o 
 -14   3  19     1833.93     1841.72    195.13 o 
 -13   3  19      677.37      586.19    149.46 o 
 -12   3  19        7.35       58.58     76.50 o 
 -11   3  19        3.48      -48.58     66.93 o 
 -10   3  19      874.51      899.13    117.39 o 
  -9   3  19      553.20      651.32     83.72 o 
  -8   3  19     1965.60     2178.91    131.99 o 
  -7   3  19     2961.29     2908.07    233.22 o 
  -6   3  19     4401.92     4170.65    186.56 o 
  -5   3  19       13.83      -28.14     28.14 o 
  -4   3  19     5911.87     6242.79    190.88 o 
  -3   3  19      915.65      901.12     69.85 o 
  -2   3  19     1194.70     1227.65     63.66 o 
  -1   3  19      736.24      891.59     43.44 o 
   0   3  19       94.71       73.15     29.90 o 
   1   3  19     1621.30     1634.25     71.98 o 
   2   3  19     3502.99     3581.62    151.78 o 
   3   3  19        4.73       43.56     44.03 o 
   4   3  19       86.10       97.83     60.74 o 
   5   3  19     1514.81     1428.46    123.29 o 
   6   3  19     2152.58     1923.45    364.68 o 
   7   3  19     2254.51     2399.12    187.85 o 
   8   3  19      317.72      325.85    107.10 o 
   9   3  19     1444.71     1380.95    223.50 o 
  10   3  19       53.34      166.19    114.60 o 
 -15   4  19       17.07      -16.18    138.58 o 
 -14   4  19     1345.24     1552.00    254.20 o 
 -13   4  19        1.84      127.40    103.56 o 
 -12   4  19     7093.76     7635.47    565.42 o 
 -11   4  19      535.38      678.39    104.89 o 
 -10   4  19     5646.05     6007.56    360.91 o 
  -9   4  19      543.20      507.84     77.53 o 
  -8   4  19     7732.41     8009.42    363.94 o 
  -7   4  19        7.69       28.53     46.95 o 
  -6   4  19      273.83      229.08     44.32 o 
  -5   4  19      811.92      762.91     54.27 o 
  -4   4  19      383.13      307.30     55.15 o 
  -3   4  19     3379.53     3513.28    146.34 o 
  -2   4  19      449.32      447.48     28.94 o 
  -1   4  19       30.37      -10.27     19.52 o 
   0   4  19     3057.97     2888.29    100.01 o 
   1   4  19      987.12      906.67     67.28 o 
   2   4  19     9610.08     9795.53    719.58 o 
   3   4  19     2952.75     3081.19    326.25 o 
   4   4  19     7474.44     7341.74    362.66 o 
   5   4  19      359.75      442.86     76.16 o 
   6   4  19     1879.62     1746.39    134.03 o 
   7   4  19       50.36        9.70     75.44 o 
   8   4  19       22.41      -20.89     82.97 o 
   9   4  19      267.42      280.15    113.86 o 
  10   4  19      357.95      403.97    211.10 o 
 -14   5  19      909.42      758.79    235.67 o 
 -13   5  19      198.95      193.64    117.69 o 
 -12   5  19        2.07      -11.46    124.60 o 
 -11   5  19        2.99      -40.64     78.13 o 
 -10   5  19       75.71       46.18    162.41 o 
  -9   5  19       36.77       38.80     45.41 o 
  -8   5  19      652.51      716.41     81.41 o 
  -7   5  19       91.60      134.57     39.64 o 
  -6   5  19     1394.95     1304.25     80.99 o 
  -5   5  19       69.42      105.42     34.89 o 
  -4   5  19     2308.49     2457.41     94.23 o 
  -3   5  19     1719.94     1530.92     66.64 o 
  -2   5  19     8407.31     8733.54    248.31 o 
  -1   5  19     1111.24      937.57     51.40 o 
   0   5  19     3503.14     3258.79    103.93 o 
   1   5  19      106.98      119.89     48.21 o 
   2   5  19      330.32      190.41     67.32 o 
   3   5  19      109.33       28.88     34.61 o 
   4   5  19      624.42      634.64    106.38 o 
   5   5  19      206.70      255.50     60.17 o 
   6   5  19     4393.94     4621.55    246.53 o 
   7   5  19      134.70      200.26     89.03 o 
   8   5  19     9520.17    11034.53    821.60 o 
   9   5  19       95.19      472.88    145.40 o 
 -13   6  19      697.49      894.13    191.24 o 
 -12   6  19     5140.39     4276.04    404.64 o 
 -11   6  19      395.31      447.30    411.32 o 
 -10   6  19     4080.61     4007.57    471.34 o 
  -9   6  19      246.88      136.95     75.20 o 
  -8   6  19     2192.95     1855.15    194.01 o 
  -7   6  19       78.54      115.56     38.57 o 
  -6   6  19       71.23       96.50     33.84 o 
  -5   6  19        0.14        6.08     25.78 o 
  -4   6  19      776.29      881.12     48.63 o 
  -3   6  19       75.56      106.08     33.59 o 
  -2   6  19     2495.65     2645.96    289.47 o 
  -1   6  19       87.37      102.25     33.83 o 
   0   6  19     5449.55     5315.29    187.03 o 
   1   6  19       54.41       -9.65     62.40 o 
   2   6  19     2113.72     2046.64    135.37 o 
   3   6  19      423.57      269.00     73.55 o 
   4   6  19     1651.08     1802.28    116.70 o 
   5   6  19     1453.82     1246.49    297.88 o 
   6   6  19     1648.99     1488.15    238.32 o 
   7   6  19      295.44      451.77    100.08 o 
   8   6  19       38.74        6.64     75.61 o 
 -12   7  19     1693.49     2162.21    301.57 o 
 -11   7  19       10.23     -108.92    108.92 o 
 -10   7  19      390.70      358.06     90.98 o 
  -9   7  19      682.65      770.45    169.32 o 
  -8   7  19     1078.33     1167.06    122.37 o 
  -7   7  19     1936.48     1663.66    132.72 o 
  -6   7  19     2372.74     2087.40    164.18 o 
  -5   7  19     1029.14      888.56     82.47 o 
  -4   7  19     3328.36     3126.96    211.48 o 
  -3   7  19     1511.63     1407.73    237.84 o 
  -2   7  19     3762.54     3921.53    154.11 o 
  -1   7  19      770.44      610.63    104.15 o 
   0   7  19     2049.77     1527.25    253.66 o 
   1   7  19       70.77      124.26     42.86 o 
   2   7  19      118.16       99.47     49.84 o 
   3   7  19        0.23      -10.97     62.57 o 
   4   7  19      805.88      790.62     70.08 o 
   5   7  19     1164.97     1300.73    161.67 o 
   6   7  19     1677.45     2241.44    188.91 o 
   7   7  19      778.51      981.53    149.02 o 
 -11   8  19      416.41      481.63    183.00 o 
 -10   8  19     1474.24     1009.28    135.46 o 
  -9   8  19     2100.49     2477.24    383.22 o 
  -8   8  19     2640.84     2469.43    230.05 o 
  -7   8  19     2575.90     3133.39    216.00 o 
  -6   8  19      265.53      330.62     92.09 o 
  -5   8  19      416.91      523.08     82.74 o 
  -4   8  19        0.08       76.02     72.30 o 
  -3   8  19      125.47      255.47     79.17 o 
  -2   8  19      393.44      516.73     83.79 o 
  -1   8  19     2041.02     2003.15    175.18 o 
   0   8  19     2656.47     2842.63    381.45 o 
   1   8  19     2891.38     2969.31    203.10 o 
   2   8  19      384.66      234.74     76.29 o 
   3   8  19     2868.84     2806.02    259.58 o 
   4   8  19      235.77      153.05     57.18 o 
   5   8  19      523.30      342.40    100.85 o 
   6   8  19      816.76      858.80    139.70 o 
  -9   9  19      153.14      192.42     94.44 o 
  -8   9  19      450.78      316.28    143.87 o 
  -7   9  19     2534.62     2458.24    246.04 o 
  -6   9  19      116.40      149.41     97.68 o 
  -5   9  19     3685.87     4023.65    783.06 o 
  -4   9  19      201.31      349.24    149.17 o 
  -3   9  19     3937.64     3682.36    297.86 o 
  -2   9  19      699.99      856.45    117.61 o 
  -1   9  19      513.32      413.48    143.28 o 
   0   9  19      281.80      118.45     95.72 o 
   1   9  19        4.99      -70.78     70.78 o 
   2   9  19       28.21       52.05     78.86 o 
   3   9  19      411.04      388.83     81.04 o 
   4   9  19       50.99       25.12     71.96 o 
  -5  10  19        6.88      -64.73    122.39 o 
  -4  10  19       64.64      -32.66     94.44 o 
  -3  10  19       16.55      -42.94    110.85 o 
  -2  10  19      240.17       50.02    172.41 o 
  -1  10  19      682.76      494.87    391.75 o 
   0  10  19       16.42      -81.89     85.32 o 
 -14   0  20      228.98      127.10    127.10 o 
 -12   0  20       86.72      -16.18     84.44 o 
 -10   0  20     1228.49     1140.68    138.28 o 
  -8   0  20       30.19       23.24     81.79 o 
  -6   0  20     5502.72     5741.37    428.09 o 
  -4   0  20     8934.27     9855.82    546.59 o 
  -2   0  20    12096.10    12115.33    459.82 o 
   0   0  20      769.21      670.41     64.94 o 
   4   0  20      737.72      872.65    107.68 o 
   6   0  20     7420.43     8699.14    717.89 o 
   8   0  20     3298.16     3243.16    348.06 o 
  10   0  20      439.36      390.72    170.35 o 
 -15   1  20        0.86       80.74     96.52 o 
 -14   1  20     1100.80     1230.86    315.99 o 
 -13   1  20       66.82      140.58     85.91 o 
 -12   1  20     2163.75     2239.61    162.41 o 
 -11   1  20      404.14      420.46     81.55 o 
 -10   1  20     3836.50     4122.53    263.79 o 
  -9   1  20      401.63      375.38    174.18 o 
  -8   1  20    12202.44    13138.61    664.15 o 
  -7   1  20      215.02      140.47     62.86 o 
  -6   1  20     5409.20     5641.32    293.02 o 
  -5   1  20      357.94      286.51    168.43 o 
  -4   1  20      593.18      581.21     75.51 o 
  -3   1  20      118.89       96.37     45.69 o 
  -2   1  20     3032.83     2835.82    111.51 o 
  -1   1  20      154.68       96.46     40.99 o 
   0   1  20     8314.43     8381.56    277.86 o 
   1   1  20     1654.54     1674.76     93.95 o 
   2   1  20      996.77      854.81     51.05 o 
   3   1  20     1138.02     1443.49    137.66 o 
   4   1  20     5471.77     5396.74    305.24 o 
   5   1  20      234.44      194.26     67.18 o 
   6   1  20       70.16       38.23     92.46 o 
   7   1  20      334.22      302.01     88.83 o 
   8   1  20       46.19      -17.83     66.32 o 
   9   1  20       76.95       74.97     88.82 o 
  10   1  20      123.77      398.79    124.90 o 
 -15   2  20      184.07      150.65     93.71 o 
 -14   2  20     2140.37     2208.64    220.91 o 
 -13   2  20     1069.62      958.55    223.46 o 
 -12   2  20       39.75       52.42     70.02 o 
 -11   2  20      100.02       39.58     56.98 o 
 -10   2  20     1551.95     1457.31    222.13 o 
  -9   2  20        5.50       46.04     52.92 o 
  -8   2  20     6157.07     6067.19    369.23 o 
  -7   2  20      825.94     1067.87    225.22 o 
  -6   2  20    11904.36    12339.91    606.56 o 
  -5   2  20     4299.28     4277.90    352.21 o 
  -4   2  20     4680.00     4568.79    182.52 o 
  -3   2  20     7007.33     7293.82    476.94 o 
  -2   2  20     1166.58      976.98     52.10 o 
  -1   2  20      815.91      677.79     66.84 o 
   0   2  20     1645.11     1477.23     57.82 o 
   1   2  20      861.12      810.62    101.80 o 
   2   2  20      220.51      197.41     77.11 o 
   3   2  20     2579.25     2762.98    174.40 o 
   4   2  20      268.09      343.64     87.38 o 
   5   2  20       78.33       27.19    129.46 o 
   6   2  20     3858.31     3968.04    444.71 o 
   7   2  20      129.84      225.46    103.88 o 
   8   2  20     1726.16     2017.71    199.28 o 
   9   2  20       97.23      211.01    116.00 o 
  10   2  20      629.44      505.06    147.64 o 
 -15   3  20      390.46      540.48    229.20 o 
 -14   3  20     1424.73      968.86    259.50 o 
 -13   3  20     2129.09     1869.19    171.29 o 
 -12   3  20     1713.20     1573.95    253.47 o 
 -11   3  20     1883.23     1963.94    166.38 o 
 -10   3  20      864.31      903.56     92.24 o 
  -9   3  20     1705.98     1827.59    146.50 o 
  -8   3  20     1728.21     1677.33    183.30 o 
  -7   3  20      207.80      274.21     46.52 o 
  -6   3  20        7.02      -12.21     41.48 o 
  -5   3  20      496.76      557.97     85.83 o 
  -4   3  20      217.05      199.46     33.95 o 
  -3   3  20      258.52      217.77     42.07 o 
  -2   3  20        1.75       10.98     46.51 o 
  -1   3  20     3217.95     3005.05    146.20 o 
   0   3  20       13.80       54.67     45.07 o 
   1   3  20     5200.12     5190.98    250.73 o 
   2   3  20      807.42      785.91    119.78 o 
   3   3  20     4395.98     4313.22    194.75 o 
   4   3  20     4092.77     4064.68    445.89 o 
   5   3  20     1769.28     1737.85    212.28 o 
   6   3  20     2128.25     2547.38    222.87 o 
   7   3  20        6.40       14.41     67.09 o 
   8   3  20      269.45      170.13    130.49 o 
   9   3  20      490.07      588.77    115.67 o 
  10   3  20      526.10      505.12    201.10 o 
 -14   4  20     1897.14     1805.03    349.83 o 
 -13   4  20     1304.95     1291.03    194.77 o 
 -12   4  20      709.97      545.48    172.71 o 
 -11   4  20      480.41      496.44     96.65 o 
 -10   4  20      266.33      162.25     63.11 o 
  -9   4  20     1601.10     1695.43    136.51 o 
  -8   4  20     2010.45     2132.70    141.57 o 
  -7   4  20     2693.21     3085.72    136.70 o 
  -6   4  20      580.34      560.74     47.82 o 
  -5   4  20     1296.56     1247.81    139.66 o 
  -4   4  20      866.56      745.48    102.77 o 
  -3   4  20     2383.36     2318.53    117.92 o 
  -2   4  20       18.56       18.81     19.68 o 
  -1   4  20      922.43      828.42     62.63 o 
   0   4  20        0.58      -19.42     41.66 o 
   1   4  20      429.05      392.88    127.09 o 
   2   4  20      191.81      136.90     39.94 o 
   3   4  20      140.27       95.51     38.99 o 
   4   4  20       36.60       -4.99     71.49 o 
   5   4  20     1009.23     1019.01     97.70 o 
   6   4  20        4.11       -0.13     91.82 o 
   7   4  20     4943.05     5262.79    376.62 o 
   8   4  20       39.62      -35.89    107.98 o 
   9   4  20     4947.71     5396.61    482.06 o 
 -14   5  20       60.77      187.12    143.28 o 
 -13   5  20     3579.65     2968.53    513.12 o 
 -12   5  20       48.27       32.61     75.42 o 
 -11   5  20     7796.43     7914.15    609.42 o 
 -10   5  20      186.04      166.00     71.49 o 
  -9   5  20     6184.96     6256.89    467.00 o 
  -8   5  20      134.22      168.81     43.36 o 
  -7   5  20        6.24      -32.79     45.21 o 
  -6   5  20       56.73       33.96     60.99 o 
  -5   5  20     1822.33     1558.81    135.94 o 
  -4   5  20     1850.10     1761.62     97.23 o 
  -3   5  20      886.70      913.57     50.07 o 
  -2   5  20     1478.61     1436.07     90.53 o 
  -1   5  20     6118.27     6176.13    372.17 o 
   0   5  20      114.53       98.30     24.84 o 
   1   5  20     6550.58     6276.53    412.62 o 
   2   5  20      311.39      221.99     46.23 o 
   3   5  20     1973.94     2137.89    119.23 o 
   4   5  20      103.77      148.43     56.44 o 
   5   5  20      703.28      717.87     86.21 o 
   6   5  20      146.55      146.25    113.72 o 
   7   5  20       28.81       47.61     71.78 o 
   8   5  20       41.60      101.24     79.98 o 
 -13   6  20      263.60       70.02    136.22 o 
 -12   6  20      229.85      -22.95    160.94 o 
 -11   6  20        7.47      -81.45     81.45 o 
 -10   6  20      404.65      369.21     89.60 o 
  -9   6  20      153.97      145.95     71.58 o 
  -8   6  20      643.85      628.16    211.69 o 
  -7   6  20     1505.10     1347.56    162.27 o 
  -6   6  20      166.29      132.03     53.73 o 
  -5   6  20     1350.10     1439.41     90.26 o 
  -4   6  20       26.97       48.71     36.17 o 
  -3   6  20     4022.20     4343.85    162.86 o 
  -2   6  20       31.34       57.73     32.40 o 
  -1   6  20     4673.34     4549.21    195.53 o 
   0   6  20       13.44       20.55     37.52 o 
   1   6  20       70.19       88.26     50.54 o 
   2   6  20        1.72        3.12     62.46 o 
   3   6  20       11.70       39.94     54.20 o 
   4   6  20      267.07      171.38     54.00 o 
   5   6  20     1217.88     1296.90    195.80 o 
   6   6  20      715.53      764.67    161.82 o 
   7   6  20     2236.82     2343.14    207.93 o 
 -12   7  20      426.34      326.29    132.99 o 
 -11   7  20     1170.24     1267.36    461.63 o 
 -10   7  20       93.03       72.86    112.83 o 
  -9   7  20     2106.83     2016.24    199.90 o 
  -8   7  20        2.84       21.93     84.28 o 
  -7   7  20     2186.45     1970.40    302.78 o 
  -6   7  20       84.81       23.72     68.26 o 
  -5   7  20       52.13       94.05     38.77 o 
  -4   7  20       27.09      -15.42     33.26 o 
  -3   7  20     2210.81     1697.07    273.43 o 
  -2   7  20       22.00       30.39     58.65 o 
  -1   7  20    10135.03     8750.51    543.52 o 
   0   7  20      196.83      197.49     54.78 o 
   1   7  20     3018.61     2700.68    676.55 o 
   2   7  20       86.96       16.05     94.09 o 
   3   7  20      631.79      655.09     79.32 o 
   4   7  20     1185.56     1298.55    106.86 o 
   5   7  20      128.29      169.04     80.97 o 
   6   7  20      717.35      791.66    120.04 o 
 -10   8  20       67.35      113.57    102.68 o 
  -9   8  20       48.70       29.36    221.25 o 
  -8   8  20     1272.88     1239.61    147.64 o 
  -7   8  20      860.00      863.81    165.60 o 
  -6   8  20     3826.67     3731.48    369.10 o 
  -5   8  20     1022.40      930.91    132.60 o 
  -4   8  20     4865.79     5941.44    658.61 o 
  -3   8  20      198.64      -17.95     93.49 o 
  -2   8  20      126.48      305.40    112.98 o 
  -1   8  20      703.71      534.70    103.72 o 
   0   8  20       71.12      -11.43     89.15 o 
   1   8  20       47.24      -38.28     45.24 o 
   2   8  20      870.78      921.94     84.88 o 
   3   8  20     1015.41      998.28     91.44 o 
   4   8  20     1474.43     1371.81    143.24 o 
   5   8  20     1926.68     1909.21    195.02 o 
  -8   9  20     1101.08      932.08    200.95 o 
  -7   9  20       84.46      218.02    110.63 o 
  -6   9  20      355.37      144.86    289.22 o 
  -5   9  20      266.12      171.84     95.92 o 
  -4   9  20      144.27      -49.13    160.94 o 
  -3   9  20        1.98       40.19    173.74 o 
  -2   9  20      184.90      231.53     97.39 o 
  -1   9  20      148.58       79.83    102.53 o 
   0   9  20     2938.18     2779.17    261.85 o 
   1   9  20      861.02      708.78    116.23 o 
   2   9  20     5597.42     6067.70    932.23 o 
 -15   0  21      905.77      757.91    205.95 o 
 -11   0  21     4923.81     4380.32    473.10 o 
  -9   0  21     4287.25     4312.94    336.88 o 
  -7   0  21       62.56       85.32     92.97 o 
  -5   0  21      760.93      517.24     97.39 o 
  -3   0  21      540.53      510.21     70.32 o 
  -1   0  21     9913.38     9449.95    403.76 o 
   1   0  21    15437.34    15560.63   1136.27 o 
   3   0  21     6332.96     6687.87    491.05 o 
   5   0  21     1206.68     1548.47    199.19 o 
   7   0  21        7.72       20.30     96.80 o 
   9   0  21     1018.86     1234.24    205.07 o 
 -15   1  21      665.79      629.73    142.84 o 
 -14   1  21       88.47      293.91    101.94 o 
 -13   1  21      172.09      161.37    102.40 o 
 -12   1  21       48.88       89.74     89.22 o 
 -11   1  21      177.56      145.83     81.20 o 
 -10   1  21       13.16        2.84     48.52 o 
  -9   1  21     4788.18     4476.27    291.21 o 
  -8   1  21      137.01       58.99     54.53 o 
  -7   1  21     6774.75     7347.02    383.31 o 
  -6   1  21       40.45       70.16     46.31 o 
  -5   1  21    10055.69    11124.84    512.64 o 
  -4   1  21     4753.93     4634.39    235.13 o 
  -3   1  21     5741.84     6212.68    218.25 o 
  -2   1  21     9166.72     9162.33    340.46 o 
  -1   1  21     2876.65     2740.23    112.53 o 
   0   1  21      561.13      555.47     39.85 o 
   1   1  21        9.75      -12.17     36.99 o 
   2   1  21     2083.40     2069.09    108.57 o 
   3   1  21      469.30      663.90     80.43 o 
   4   1  21     1718.84     2070.88    171.99 o 
   5   1  21     6147.35     6670.39    339.49 o 
   6   1  21      508.66      552.51     94.81 o 
   7   1  21     4348.21     4952.68    327.17 o 
   8   1  21       45.48      142.28     79.71 o 
   9   1  21     1889.90     2193.97    335.85 o 
  10   1  21       44.74      390.34    150.37 o 
 -15   2  21     1107.26      739.37    213.60 o 
 -14   2  21     1848.98     1754.63    359.24 o 
 -13   2  21     2004.99     2300.30    186.49 o 
 -12   2  21     1290.67     1459.45    171.53 o 
 -11   2  21     3951.49     4090.25    292.30 o 
 -10   2  21      323.09      321.20     72.27 o 
  -9   2  21     2012.17     2143.72    271.56 o 
  -8   2  21      385.01      361.30    140.05 o 
  -7   2  21      988.77     1099.02    183.15 o 
  -6   2  21      180.12      168.62     40.25 o 
  -5   2  21     1610.69     1639.14     95.27 o 
  -4   2  21      192.95      246.28     93.28 o 
  -3   2  21      990.58     1265.89    115.09 o 
  -2   2  21     1750.85     1830.44    143.66 o 
  -1   2  21     1645.17     1663.98     72.90 o 
   0   2  21     1669.41     1429.39    100.10 o 
   1   2  21     1686.69     1626.87    104.77 o 
   2   2  21      987.43      882.80     68.47 o 
   3   2  21     2736.43     2513.30    185.95 o 
   4   2  21      543.65      588.79    149.02 o 
   5   2  21     1218.24      906.42    124.83 o 
   6   2  21       97.73      189.84     80.32 o 
   7   2  21       50.77       66.02    135.93 o 
   8   2  21      333.00      309.65    114.28 o 
   9   2  21      295.74      277.86    158.88 o 
 -15   3  21     1140.54     1266.31    228.90 o 
 -14   3  21     1872.75     1665.57    250.97 o 
 -13   3  21     1920.57     1694.70    224.19 o 
 -12   3  21      163.87      114.45    122.39 o 
 -11   3  21        0.15      -70.48     70.48 o 
 -10   3  21      193.83      313.33     74.51 o 
  -9   3  21     3408.40     3865.46    285.81 o 
  -8   3  21      952.02      972.59     85.70 o 
  -7   3  21     5793.08     5818.51    267.88 o 
  -6   3  21     3136.71     3019.62    183.51 o 
  -5   3  21     3375.42     3634.28    230.77 o 
  -4   3  21     6650.06     7275.32    288.66 o 
  -3   3  21      788.99      844.76     85.38 o 
  -2   3  21     1867.12     1785.43    106.94 o 
  -1   3  21      278.92      298.44     29.44 o 
   0   3  21      196.38      202.03     45.67 o 
   1   3  21      311.45      297.21     81.75 o 
   2   3  21      963.95      998.77    147.18 o 
   3   3  21       31.73       20.79     67.52 o 
   4   3  21     1017.15      955.74    116.88 o 
   5   3  21      489.15      532.60     80.44 o 
   6   3  21     2683.60     2823.93    195.91 o 
   7   3  21      991.24      968.91    131.78 o 
   8   3  21      673.63      744.90    125.53 o 
   9   3  21      380.34      467.76    118.22 o 
 -14   4  21     1687.57     1366.35    212.43 o 
 -13   4  21      336.24      106.80    170.35 o 
 -12   4  21     4869.50     4946.10    598.73 o 
 -11   4  21      947.40     1152.16    189.48 o 
 -10   4  21     5247.94     5095.59    277.68 o 
  -9   4  21      590.30      546.28     61.00 o 
  -8   4  21      805.31      720.05    133.24 o 
  -7   4  21      342.79      315.10     59.54 o 
  -6   4  21      420.03      336.21     59.62 o 
  -5   4  21      980.66      824.22     74.96 o 
  -4   4  21     2614.46     2965.12    138.98 o 
  -3   4  21      700.21      711.48     83.58 o 
  -2   4  21     3913.75     3897.32    137.91 o 
  -1   4  21       10.82      -27.47     30.70 o 
   0   4  21     3480.53     3389.98    226.51 o 
   1   4  21      157.44      292.66     62.58 o 
   2   4  21     2709.71     2522.06    145.14 o 
   3   4  21      759.76      877.41    134.38 o 
   4   4  21     1086.17     1182.58    311.72 o 
   5   4  21     2232.63     2447.44    364.09 o 
   6   4  21      215.95      133.21     81.85 o 
   7   4  21      643.33      643.66    117.25 o 
   8   4  21       10.70       31.03     74.14 o 
 -13   5  21       28.32       89.18    118.82 o 
 -12   5  21       50.59       -7.51     75.28 o 
 -11   5  21      146.89      127.07    152.40 o 
 -10   5  21       84.65      181.80     99.06 o 
  -9   5  21      222.88      246.35     87.87 o 
  -8   5  21     1663.68     1523.75    232.29 o 
  -7   5  21       23.40       89.44     47.35 o 
  -6   5  21     2537.81     2503.12    134.10 o 
  -5   5  21     1318.60     1250.56     75.97 o 
  -4   5  21     1025.10     1222.94    178.83 o 
  -3   5  21     2434.49     2484.06    124.64 o 
  -2   5  21      167.21      179.45     34.49 o 
  -1   5  21      176.79      238.49     34.80 o 
   0   5  21      252.77      226.78    132.25 o 
   1   5  21      105.04      208.09     45.77 o 
   2   5  21       83.16       85.73     40.12 o 
   3   5  21      186.34      150.53     70.83 o 
   4   5  21       69.91       30.64     50.48 o 
   5   5  21      630.46      509.47     96.42 o 
   6   5  21      688.94      585.20    188.59 o 
   7   5  21      181.54      157.70    137.99 o 
   8   5  21     2931.97     3189.61    419.55 o 
 -12   6  21     2693.81     3644.49    607.12 o 
 -11   6  21      107.22      127.17    135.49 o 
 -10   6  21     4517.24     4720.14    362.18 o 
  -9   6  21      413.84      705.83    162.70 o 
  -8   6  21     2085.83     2017.98    257.15 o 
  -7   6  21        0.06      -13.89     54.12 o 
  -6   6  21      370.06      350.96     67.37 o 
  -5   6  21       12.16        1.46     51.80 o 
  -4   6  21      846.26      673.42    116.49 o 
  -3   6  21       41.20       55.60     95.21 o 
  -2   6  21     4270.33     4546.79    472.07 o 
  -1   6  21      727.78      663.97     79.04 o 
   0   6  21     5346.60     5340.57    214.99 o 
   1   6  21       29.92       44.45     76.50 o 
   2   6  21     3169.68     3205.10    196.75 o 
   3   6  21        2.02       29.53     45.82 o 
   4   6  21      749.94      830.21    121.91 o 
   5   6  21      502.60      547.58     96.43 o 
   6   6  21       19.86       20.44     66.78 o 
   7   6  21      154.29       24.86     93.16 o 
 -11   7  21       24.62       59.73    119.16 o 
 -10   7  21        4.56      -59.93    116.24 o 
  -9   7  21      934.19      787.03    163.00 o 
  -8   7  21      873.86      829.10    112.35 o 
  -7   7  21      696.42      653.90    117.48 o 
  -6   7  21      831.33      860.54    124.71 o 
  -5   7  21     1201.90     1152.24    130.77 o 
  -4   7  21      562.49      489.55     84.00 o 
  -3   7  21     1096.92     1062.63    143.28 o 
  -2   7  21     2434.72     3258.76    258.62 o 
  -1   7  21      104.99      118.86     92.09 o 
   0   7  21     1314.35     1087.04    165.79 o 
   1   7  21      923.60     1087.68     83.84 o 
   2   7  21      101.47      184.15     59.44 o 
   3   7  21      294.49      128.80     62.30 o 
   4   7  21     1709.80     1343.52    128.64 o 
   5   7  21      535.74      376.17    114.19 o 
  -9   8  21       19.19       47.07    112.10 o 
  -8   8  21      105.35       28.28     96.01 o 
  -7   8  21      117.05     -145.70    156.23 o 
  -6   8  21       26.77      103.25    116.66 o 
  -5   8  21      122.69       68.07    180.36 o 
  -4   8  21        0.28       23.81     83.82 o 
  -3   8  21       28.27       76.40     66.95 o 
  -2   8  21      247.47      152.30     72.81 o 
  -1   8  21      179.30      147.82     79.19 o 
   0   8  21     3452.43     3922.02    572.25 o 
   1   8  21      330.37      191.26     66.31 o 
   2   8  21     1672.09     1695.56    209.23 o 
   3   8  21      686.47      592.83     79.10 o 
   4   8  21      588.48      320.70    100.62 o 
  -6   9  21      821.45      828.54    173.22 o 
  -5   9  21     4408.17     5346.82    424.26 o 
  -4   9  21      367.61      294.30     79.68 o 
  -3   9  21     2530.43     2939.08    234.63 o 
  -2   9  21       98.23      -44.43     84.29 o 
  -1   9  21      237.41      341.95    323.64 o 
   0   9  21      317.25      173.97     78.46 o 
   1   9  21      355.23      351.17     93.46 o 
 -14   0  22      649.66      591.08    195.65 o 
 -12   0  22     3906.65     3981.95    384.54 o 
 -10   0  22     2377.26     2437.30    255.38 o 
  -8   0  22     7094.16     8498.78    468.10 o 
  -6   0  22     1625.32     1419.90    178.59 o 
  -4   0  22       15.93      -50.61     58.55 o 
  -2   0  22     1734.57     1645.75    148.14 o 
   0   0  22      798.57      671.86     74.58 o 
   2   0  22      594.91      636.39    141.52 o 
   4   0  22     5100.12     4958.46    520.77 o 
   6   0  22     1378.41     1664.10    199.19 o 
   8   0  22     1818.36     2215.46    267.15 o 
 -15   1  22      788.78      727.84    255.09 o 
 -14   1  22     1612.42     1366.50    257.73 o 
 -13   1  22      779.20      506.36    116.95 o 
 -12   1  22     2204.38     2107.19    231.84 o 
 -11   1  22       44.19       55.27    225.37 o 
 -10   1  22     6746.84     6250.44    384.42 o 
  -9   1  22      384.45      407.90     77.08 o 
  -8   1  22      277.93      282.90     67.81 o 
  -7   1  22      200.02      209.83     66.94 o 
  -6   1  22       13.70       16.84     58.11 o 
  -5   1  22      331.05      347.65    109.89 o 
  -4   1  22       47.51       58.87     37.44 o 
  -3   1  22     2678.46     2714.84    216.87 o 
  -2   1  22     2182.48     2373.23    110.13 o 
  -1   1  22        8.27       44.78     26.06 o 
   0   1  22    13612.89    13473.86    506.30 o 
   1   1  22       56.87       85.02     33.35 o 
   2   1  22     8880.77     8754.92    416.79 o 
   3   1  22      613.79      632.50    105.04 o 
   4   1  22      962.24     1117.87    128.87 o 
   5   1  22        0.08       -9.86     95.18 o 
   6   1  22       32.36      118.22     73.56 o 
   7   1  22      386.68      241.26    115.37 o 
   8   1  22      640.58      593.23    142.77 o 
   9   1  22       82.39      135.31    131.90 o 
 -14   2  22      280.13      294.46    100.02 o 
 -13   2  22      227.77      230.15     98.32 o 
 -12   2  22      144.20      138.88     74.84 o 
 -11   2  22      561.38      448.67     83.29 o 
 -10   2  22      930.24      867.58    212.13 o 
  -9   2  22      154.52      120.38     75.17 o 
  -8   2  22     9349.96    10038.60    616.18 o 
  -7   2  22     1311.72     1383.22    276.56 o 
  -6   2  22     4095.37     4358.55    231.76 o 
  -5   2  22      316.53      265.69     55.06 o 
  -4   2  22     1691.11     1794.44    104.53 o 
  -3   2  22     5418.82     5460.44    225.37 o 
  -2   2  22       18.08       57.99     24.55 o 
  -1   2  22     1357.16     1301.85     77.71 o 
   0   2  22      917.13      857.97     70.81 o 
   1   2  22       12.11       34.71     37.51 o 
   2   2  22      793.31      897.52    120.29 o 
   3   2  22     1817.17     2391.60    466.48 o 
   4   2  22     2087.16     2404.77    353.65 o 
   5   2  22     3516.75     3044.84    225.37 o 
   6   2  22      757.34      897.06    126.82 o 
   7   2  22     2523.04     2423.62    214.50 o 
   8   2  22     1791.02     1859.55    338.50 o 
   9   2  22      320.02      463.84    109.30 o 
 -14   3  22      928.72     1088.02    274.21 o 
 -13   3  22     3034.63     2808.60    438.38 o 
 -12   3  22     1620.86     1753.59    217.13 o 
 -11   3  22     3312.07     3192.42    252.62 o 
 -10   3  22     2097.35     2114.00    233.76 o 
  -9   3  22      524.51      769.21     89.15 o 
  -8   3  22      682.56      729.91     80.45 o 
  -7   3  22        0.28       87.69     51.72 o 
  -6   3  22        1.11      -20.91     44.65 o 
  -5   3  22        7.20       71.15     43.38 o 
  -4   3  22     3915.37     3946.21    209.26 o 
  -3   3  22     3500.25     3549.30    215.57 o 
  -2   3  22     1214.27     1139.45     97.48 o 
  -1   3  22     2733.48     2322.41    101.30 o 
   0   3  22      105.00       73.49     38.02 o 
   1   3  22      355.88      353.90     51.94 o 
   2   3  22     1179.59     1030.46     98.12 o 
   3   3  22      234.25      163.17     49.22 o 
   4   3  22      328.98      363.70     79.14 o 
   5   3  22       29.73      -17.71     72.50 o 
   6   3  22       88.38       83.55    101.83 o 
   7   3  22       31.87      196.70     99.61 o 
   8   3  22       12.28       47.08     97.83 o 
 -14   4  22      280.79      207.72    195.65 o 
 -13   4  22      270.19      378.66    161.82 o 
 -12   4  22        2.43      -89.74    109.15 o 
 -11   4  22        2.08      125.63     91.57 o 
 -10   4  22       43.40      108.81    140.19 o 
  -9   4  22     1776.13     1880.34    153.12 o 
  -8   4  22       60.99       61.16     46.05 o 
  -7   4  22     5105.58     5422.82    274.58 o 
  -6   4  22      298.05      391.57     60.07 o 
  -5   4  22     7894.87     8434.62    476.19 o 
  -4   4  22     3829.88     3982.93    206.21 o 
  -3   4  22     4349.35     4446.94    182.65 o 
  -2   4  22     1068.74     1091.68     96.01 o 
  -1   4  22        6.69       -3.85     40.56 o 
   0   4  22        3.82      -12.76     64.17 o 
   1   4  22       65.09       83.58     42.75 o 
   2   4  22      247.42      302.06     54.97 o 
   3   4  22      584.14      629.60    106.37 o 
   4   4  22     1226.15     1241.96    142.84 o 
   5   4  22     1776.43     1819.02    160.64 o 
   6   4  22     1525.92     1538.15    291.42 o 
   7   4  22     1164.80     1119.12    132.25 o 
   8   4  22      503.94      533.94     98.69 o 
 -13   5  22      655.92      565.49    191.24 o 
 -12   5  22      257.75      225.33    186.09 o 
 -11   5  22     2349.15     2170.59    432.79 o 
 -10   5  22        0.00       30.89     80.01 o 
  -9   5  22     2312.34     2056.20    233.17 o 
  -8   5  22       34.75       18.54    134.46 o 
  -7   5  22      576.00      632.99    110.69 o 
  -6   5  22        3.17      -48.63     48.63 o 
  -5   5  22      466.35      447.09     83.82 o 
  -4   5  22      468.85      433.66     65.10 o 
  -3   5  22     6298.12     6518.77    392.91 o 
  -2   5  22      963.38      785.78     74.69 o 
  -1   5  22     5345.21     4707.33    281.14 o 
   0   5  22       10.48      -36.40     36.40 o 
   1   5  22     1769.82     1913.88    126.32 o 
   2   5  22      104.88       85.35     80.45 o 
   3   5  22      561.17      600.17     76.41 o 
   4   5  22        2.33        1.72     89.88 o 
   5   5  22       32.90       78.75     84.39 o 
   6   5  22        8.61      -71.20     75.96 o 
   7   5  22        0.39       62.96    153.29 o 
 -12   6  22      572.72      193.89    121.51 o 
 -11   6  22      193.92       54.11    164.76 o 
 -10   6  22       65.68       40.51     81.62 o 
  -9   6  22     3130.68     3029.38    294.53 o 
  -8   6  22     1221.26      858.53    173.59 o 
  -7   6  22     1522.13     1371.13    199.95 o 
  -6   6  22     1404.28     1428.34    111.66 o 
  -5   6  22      836.20      984.39    100.25 o 
  -4   6  22      234.02      135.87     62.62 o 
  -3   6  22      942.31      798.80    149.76 o 
  -2   6  22       24.82      103.86     71.29 o 
  -1   6  22       43.19      -45.08     61.08 o 
   0   6  22      387.25      343.80     43.33 o 
   1   6  22      165.22      210.95     53.47 o 
   2   6  22      119.76      100.27     56.38 o 
   3   6  22      557.87      726.28    113.03 o 
   4   6  22      127.10       71.51     70.95 o 
   5   6  22     1974.45     2317.48    540.63 o 
   6   6  22      899.76     1294.39    193.42 o 
 -10   7  22     1209.97     1121.95    331.88 o 
  -9   7  22      268.78      455.54    112.20 o 
  -8   7  22       16.91       40.61     96.95 o 
  -7   7  22       49.65       80.86     78.62 o 
  -6   7  22       12.50       49.60     75.66 o 
  -5   7  22       39.92      271.96    160.79 o 
  -4   7  22      503.89      346.94    106.69 o 
  -3   7  22      314.77      248.50    177.27 o 
  -2   7  22      530.18      565.61    141.52 o 
  -1   7  22     1707.56     1982.15    276.27 o 
   0   7  22      234.44      350.61     63.67 o 
   1   7  22     2546.80     2466.15    174.11 o 
   2   7  22       15.15       76.30    259.80 o 
   3   7  22     2443.55     2465.94    228.17 o 
   4   7  22       38.47      -15.89     57.06 o 
  -8   8  22      123.74      -69.99    124.31 o 
  -7   8  22      794.13      675.89    249.20 o 
  -6   8  22      730.96      732.75    105.50 o 
  -5   8  22     1899.25     1856.24    218.31 o 
  -4   8  22     3194.93     3893.39    339.23 o 
  -3   8  22      130.52      -36.27     79.13 o 
  -2   8  22     1284.73     1279.85    200.36 o 
  -1   8  22        7.38       70.61     68.35 o 
   0   8  22      136.31      220.80     76.80 o 
   1   8  22      208.23      237.48    137.53 o 
   2   8  22       52.50        8.30     55.56 o 
  -4   9  22      430.47      403.01    133.96 o 
  -3   9  22     1216.58      969.91    311.58 o 
  -2   9  22     1132.49     1206.00    173.59 o 
 -13   0  23     2955.62     3075.46    443.09 o 
 -11   0  23     2578.75     2052.76    264.80 o 
  -9   0  23       26.89       97.39    108.86 o 
  -7   0  23      118.92      193.60    104.74 o 
  -5   0  23      956.12     1115.97    147.99 o 
  -3   0  23       36.20       74.69    116.07 o 
  -1   0  23     1889.75     1844.78    268.77 o 
   1   0  23     4505.52     4297.78    274.81 o 
   3   0  23     5330.83     5144.11    427.20 o 
   5   0  23      820.66      570.78    173.29 o 
   7   0  23      125.04       27.95    119.75 o 
 -14   1  23       23.87      134.66     98.27 o 
 -13   1  23       35.64      114.93     72.39 o 
 -12   1  23      222.16      349.88     95.47 o 
 -11   1  23     1982.71     2091.67    164.97 o 
 -10   1  23      517.70      460.66    113.57 o 
  -9   1  23     9391.21    10323.74    624.58 o 
  -8   1  23       14.59      -15.39     59.07 o 
  -7   1  23     3722.78     3924.66    283.33 o 
  -6   1  23      354.20      279.53    101.51 o 
  -5   1  23     2237.91     1991.13    162.38 o 
  -4   1  23       85.57       92.93     42.28 o 
  -3   1  23      202.40      163.00     37.11 o 
  -2   1  23     2000.48     1713.62     78.01 o 
  -1   1  23      765.58      666.94     65.48 o 
   0   1  23     1044.88     1147.06     56.73 o 
   1   1  23      615.37      488.75     46.95 o 
   2   1  23      611.46      795.31    113.52 o 
   3   1  23     3759.28     3993.73    302.02 o 
   4   1  23      447.74      562.87    145.29 o 
   5   1  23     2347.60     2462.22    216.93 o 
   6   1  23     1588.40     1441.25    181.51 o 
   7   1  23      470.29      474.59     97.62 o 
   8   1  23      879.07      784.74    149.91 o 
 -14   2  23     1791.29     1905.36    356.00 o 
 -13   2  23     1213.23     1237.29    179.40 o 
 -12   2  23     1050.25      968.77    141.53 o 
 -11   2  23     2280.06     2121.43    178.18 o 
 -10   2  23      123.55      278.08     76.96 o 
  -9   2  23     1090.56     1049.83    130.88 o 
  -8   2  23      153.40      308.66     89.44 o 
  -7   2  23        5.31       13.90     47.88 o 
  -6   2  23     1253.89     1252.38    225.36 o 
  -5   2  23     1082.99     1340.82     93.57 o 
  -4   2  23     1845.43     1719.98    167.61 o 
  -3   2  23     1522.12     1551.32    177.72 o 
  -2   2  23      181.50      241.15     35.24 o 
  -1   2  23     4452.21     4577.29    177.70 o 
   0   2  23      102.07       95.63     48.34 o 
   1   2  23     3788.14     4106.25    424.10 o 
   2   2  23      407.48      327.89     46.78 o 
   3   2  23     2098.71     2124.60    145.09 o 
   4   2  23       55.50        6.48     91.23 o 
   5   2  23       36.99      184.69     73.22 o 
   6   2  23      200.58      258.78     83.36 o 
   7   2  23       28.95      152.43    124.60 o 
   8   2  23      131.83       51.86    104.89 o 
 -14   3  23        1.68       12.06    120.63 o 
 -13   3  23       10.71      150.93    119.16 o 
 -12   3  23       87.15      102.09    164.76 o 
 -11   3  23       53.40       22.37    104.47 o 
 -10   3  23        3.25        4.76    134.90 o 
  -9   3  23      297.54      251.33     77.10 o 
  -8   3  23     1223.86     1166.72    117.30 o 
  -7   3  23     1165.03     1114.94     86.25 o 
  -6   3  23     2191.98     2592.80    249.48 o 
  -5   3  23     4391.89     4579.54    213.47 o 
  -4   3  23      184.72      271.11     94.59 o 
  -3   3  23     1451.92     1764.80    210.59 o 
  -2   3  23      742.90      788.19     65.57 o 
  -1   3  23      209.53      176.74     25.11 o 
   0   3  23      148.48       37.88     48.68 o 
   1   3  23     1530.67     1478.86    126.30 o 
   2   3  23      232.94      230.77     46.60 o 
   3   3  23     3163.72     3397.08    180.95 o 
   4   3  23     2290.38     2119.70    196.83 o 
   5   3  23     1141.64     1420.65    156.66 o 
   6   3  23     1814.22     1664.50    210.85 o 
   7   3  23       58.26      161.19    121.30 o 
 -13   4  23     1693.82     1379.59    220.37 o 
 -12   4  23     1172.40     1188.44    136.93 o 
 -11   4  23      699.79      758.60    124.03 o 
 -10   4  23      664.52      603.18    183.15 o 
  -9   4  23      468.16      498.70    141.81 o 
  -8   4  23      338.51      431.82     61.52 o 
  -7   4  23      479.87      479.30     66.42 o 
  -6   4  23      429.17      341.64     65.62 o 
  -5   4  23     1457.41     1370.78    115.70 o 
  -4   4  23     1839.07     1945.40    138.88 o 
  -3   4  23     3069.60     3176.74    125.78 o 
  -2   4  23     4734.33     4665.88    308.13 o 
  -1   4  23     1505.17     1522.24     95.33 o 
   0   4  23     2378.03     2277.62    134.22 o 
   1   4  23       88.98        3.07    124.31 o 
   2   4  23      732.62      784.80     81.10 o 
   3   4  23        0.17      -40.56     50.00 o 
   4   4  23        6.17      -94.17     94.17 o 
   5   4  23      161.97      189.78    100.89 o 
   6   4  23      415.40      276.41    118.25 o 
   7   4  23      550.41      651.62    244.64 o 
 -12   5  23      160.39      225.57    172.41 o 
 -11   5  23      354.91      373.91     99.21 o 
 -10   5  23     1241.72     1363.12    167.70 o 
  -9   5  23        3.43      -30.56     82.82 o 
  -8   5  23     4664.29     5155.65    522.83 o 
  -7   5  23      300.03      321.59     86.21 o 
  -6   5  23     4876.97     5322.29    368.20 o 
  -5   5  23      557.36      591.44    108.40 o 
  -4   5  23     3897.53     4146.52    209.68 o 
  -3   5  23        9.15      -50.21     50.21 o 
  -2   5  23       36.39       57.40     57.25 o 
  -1   5  23      386.75      396.78     94.01 o 
   0   5  23      730.59      714.24     85.30 o 
   1   5  23     1120.16      881.22     89.46 o 
   2   5  23      750.45      683.69     72.88 o 
   3   5  23       48.38       32.84     47.76 o 
   4   5  23     1462.62     1547.70    159.18 o 
   5   5  23      518.23      397.46    109.66 o 
   6   5  23      101.55      -16.32     76.27 o 
 -11   6  23      162.68      437.50    138.28 o 
 -10   6  23      973.48      810.08    137.22 o 
  -9   6  23      666.13      480.16    147.40 o 
  -8   6  23       10.49       38.73     87.02 o 
  -7   6  23       84.15       49.93     88.23 o 
  -6   6  23      143.65      160.25    111.07 o 
  -5   6  23      628.05      636.94    118.73 o 
  -4   6  23      471.86      474.68     92.71 o 
  -3   6  23      988.21     1259.25    199.48 o 
  -2   6  23     3900.26     4267.62    436.62 o 
  -1   6  23      552.42      617.28    100.36 o 
   0   6  23     2716.90     2726.16    178.08 o 
   1   6  23       17.44       -1.79     45.84 o 
   2   6  23     1009.55      914.51    119.29 o 
   3   6  23       71.91      167.42     73.54 o 
   4   6  23       85.39       34.20    112.24 o 
   5   6  23        6.26       17.88     97.26 o 
  -9   7  23       13.74       72.67    203.30 o 
  -8   7  23     2826.32     3035.58    290.69 o 
  -7   7  23       78.16       -7.61    107.06 o 
  -6   7  23     1787.16     1935.18    254.35 o 
  -5   7  23      796.51      621.88    100.61 o 
  -4   7  23      915.28      961.09    262.00 o 
  -3   7  23      198.49      174.42     88.34 o 
  -2   7  23        4.27       35.84     74.47 o 
  -1   7  23      101.12      -35.09    124.45 o 
   0   7  23      734.54      608.73     77.46 o 
   1   7  23      282.87      309.57    275.78 o 
   2   7  23     1155.12      997.31    140.96 o 
   3   7  23      235.42      143.44    112.98 o 
  -7   8  23        7.16      -69.52     85.64 o 
  -6   8  23      159.46      147.70    154.76 o 
  -5   8  23      540.00      643.06    224.78 o 
  -4   8  23      301.20      427.27    118.94 o 
  -3   8  23      524.95      358.81    227.43 o 
  -2   8  23      123.88      112.38    104.58 o 
  -1   8  23     1057.74     1340.04    210.66 o 
   0   8  23      473.06      397.71    150.93 o 
   1   8  23      511.30      356.46     70.71 o 
 -14   0  24      150.62       77.09    145.93 o 
 -12   0  24      569.18      695.24    142.99 o 
 -10   0  24     6353.88     6554.88    602.56 o 
  -8   0  24     2748.23     3060.16    337.47 o 
  -6   0  24     8923.53     9958.98    688.18 o 
  -4   0  24      745.00      780.32    189.92 o 
  -2   0  24       23.09      -14.29     37.11 o 
   0   0  24      583.74      500.81     99.45 o 
   2   0  24     5547.28     6471.32    553.42 o 
   4   0  24     2136.76     2374.63    284.80 o 
 -14   1  24     3233.87     3275.58    318.04 o 
 -13   1  24     1855.23     2109.48    199.46 o 
 -12   1  24     1824.81     2145.07    186.33 o 
 -11   1  24      732.23      556.98    101.15 o 
 -10   1  24      580.20      535.75     95.85 o 
  -9   1  24      185.42        8.24     72.67 o 
  -8   1  24      381.97      449.73     71.51 o 
  -7   1  24       95.40       28.74     77.23 o 
  -6   1  24     2087.39     1979.88    130.06 o 
  -5   1  24      856.41      889.88    108.78 o 
  -4   1  24     3067.06     3071.76    174.93 o 
  -3   1  24     1738.91     1844.39    183.62 o 
  -2   1  24     2221.33     2067.46    104.18 o 
  -1   1  24       29.66       50.10     29.90 o 
   0   1  24     4079.12     3774.05    229.48 o 
   1   1  24       36.05      -24.96     46.45 o 
   2   1  24      536.42      342.99    219.93 o 
   3   1  24      669.05      650.39    221.99 o 
   4   1  24      356.59      412.61     97.19 o 
   5   1  24       14.00     -105.06    105.06 o 
   6   1  24       24.47       -5.56     86.86 o 
   7   1  24      733.81      796.52    153.29 o 
 -13   2  24        1.10      -35.89     91.80 o 
 -12   2  24      405.78      235.93    179.62 o 
 -11   2  24     1947.46     1731.91    213.46 o 
 -10   2  24     1649.47     1618.57    156.91 o 
  -9   2  24     1103.05      769.69    163.29 o 
  -8   2  24      622.36      634.14    244.05 o 
  -7   2  24      805.30      825.93     81.07 o 
  -6   2  24     2411.41     2648.13    165.14 o 
  -5   2  24        8.54       41.45     48.75 o 
  -4   2  24     1094.92     1178.33     85.64 o 
  -3   2  24      163.07      109.16     67.98 o 
  -2   2  24      305.09      255.90     45.99 o 
  -1   2  24       28.78        4.99     23.55 o 
   0   2  24      704.68      599.54    111.25 o 
   1   2  24     2669.42     2709.69    252.16 o 
   2   2  24     3270.05     3396.14    252.42 o 
   3   2  24       16.97       -5.22     87.38 o 
   4   2  24     2047.11     2100.81    164.71 o 
   5   2  24      627.48      552.86    103.46 o 
   6   2  24     1181.39      981.55    130.91 o 
   7   2  24     1373.08     1211.76    164.79 o 
 -13   3  24     1634.50     1725.29    320.70 o 
 -12   3  24      793.65      767.03    188.01 o 
 -11   3  24     1524.10     1755.89    283.04 o 
 -10   3  24      289.04       94.59     75.78 o 
  -9   3  24      599.66      660.15     81.92 o 
  -8   3  24      669.35      767.00     98.75 o 
  -7   3  24      145.35       99.59     86.16 o 
  -6   3  24        6.88      -20.39     47.91 o 
  -5   3  24     2354.96     2566.68    158.40 o 
  -4   3  24     1618.04     1714.98    130.07 o 
  -3   3  24     2786.62     2830.20    160.77 o 
  -2   3  24     4735.49     5007.91    192.47 o 
  -1   3  24      893.65      806.67     85.31 o 
   0   3  24     1514.18     1552.33    130.89 o 
   1   3  24     1455.63     1233.26     94.35 o 
   2   3  24     1060.55      836.02    146.01 o 
   3   3  24      456.65      534.84    105.89 o 
   4   3  24      287.63      311.45     91.64 o 
   5   3  24      845.54      661.76    127.12 o 
   6   3  24     1190.33      954.46    146.54 o 
   7   3  24      866.98      989.45    344.97 o 
 -12   4  24     1496.99     1557.49    303.63 o 
 -11   4  24       68.11       24.34     99.09 o 
 -10   4  24      824.55      996.21    296.42 o 
  -9   4  24      307.93      539.30    178.30 o 
  -8   4  24        3.48      -69.58     69.58 o 
  -7   4  24     4510.96     4465.69    259.32 o 
  -6   4  24        8.61       93.11     65.69 o 
  -5   4  24     2847.77     3020.09    193.90 o 
  -4   4  24      224.20      155.15     64.13 o 
  -3   4  24       18.59       88.18     60.41 o 
  -2   4  24       26.38       12.15     43.71 o 
  -1   4  24      244.47      171.98     52.40 o 
   0   4  24       16.41        4.16     75.11 o 
   1   4  24     1214.91     1163.32    113.53 o 
   2   4  24       14.15      -26.68     54.12 o 
   3   4  24     4847.99     5132.58    440.16 o 
   4   4  24      486.60      494.36    129.31 o 
   5   4  24     1128.03     1100.95    136.00 o 
   6   4  24      459.12      332.11    126.81 o 
 -11   5  24      435.16      472.22    154.46 o 
 -10   5  24        0.24      -75.28     85.03 o 
  -9   5  24       44.46       88.33    128.43 o 
  -8   5  24      191.69      104.69     97.04 o 
  -7   5  24      222.64      330.41    112.94 o 
  -6   5  24      534.71      482.19     99.68 o 
  -5   5  24      677.40      631.58     80.61 o 
  -4   5  24      367.29      313.17     83.63 o 
  -3   5  24     2319.54     2249.77    188.45 o 
  -2   5  24     1299.02      932.38    162.11 o 
  -1   5  24     1805.48     2090.88    159.03 o 
   0   5  24        7.57       59.12     61.02 o 
   1   5  24      802.40      749.77     85.15 o 
   2   5  24       98.25      126.84     95.30 o 
   3   5  24       37.97       36.08     60.77 o 
   4   5  24        7.83       55.88     84.57 o 
   5   5  24       12.32      -90.62    118.28 o 
 -10   6  24       70.38      -89.46    173.44 o 
  -9   6  24     3572.63     3306.54    417.94 o 
  -8   6  24      111.66       24.50    149.32 o 
  -7   6  24     2569.73     3233.22    241.01 o 
  -6   6  24       42.12      -38.77    132.10 o 
  -5   6  24     2777.06     2775.25    243.71 o 
  -4   6  24      341.58      398.04     89.04 o 
  -3   6  24      506.91      560.08    113.67 o 
  -2   6  24      242.00      300.13     95.15 o 
  -1   6  24        4.46       39.17     72.32 o 
   0   6  24      128.27      202.01     60.72 o 
   1   6  24     2353.04     2292.66    164.14 o 
   2   6  24      418.85      327.58    111.19 o 
   3   6  24     1747.08     1980.70    169.01 o 
   4   6  24      275.35      159.40    153.73 o 
  -8   7  24        0.01      -43.00    132.55 o 
  -7   7  24      810.60      523.42    121.22 o 
  -6   7  24       38.15       73.27    119.31 o 
  -5   7  24     1334.10     1544.59    334.97 o 
  -4   7  24      861.29      469.64    124.15 o 
  -3   7  24       17.40      -80.60     80.60 o 
  -2   7  24     1445.62     1515.85    244.94 o 
  -1   7  24      586.98      664.34    199.77 o 
   0   7  24      436.56      301.21    112.69 o 
   1   7  24     1507.56     1336.30    121.56 o 
   2   7  24        6.34      -31.44     62.67 o 
  -5   8  24      859.18      658.96    124.77 o 
  -4   8  24       63.86     -103.27    183.89 o 
  -3   8  24        0.73        1.75     86.07 o 
  -2   8  24      178.66      185.86    120.19 o 
 -13   0  25     2193.63     2367.87    428.09 o 
 -11   0  25     1008.43      781.44    192.42 o 
  -9   0  25     1444.00     1404.30    186.24 o 
  -7   0  25     1081.59     1489.33    170.35 o 
  -5   0  25     6227.97     6396.52    920.61 o 
  -3   0  25     8710.74     9068.65    714.53 o 
  -1   0  25      801.73      666.77     65.50 o 
   1   0  25      235.38      426.62    135.93 o 
   3   0  25       27.26       -7.65    178.30 o 
   5   0  25       29.55     -116.80    116.80 o 
 -13   1  25      730.55      917.96    219.49 o 
 -12   1  25      466.31      417.80     94.58 o 
 -11   1  25     2855.15     2730.20    227.39 o 
 -10   1  25     1070.86     1071.26    149.17 o 
  -9   1  25     1603.20     1845.30    175.33 o 
  -8   1  25      703.78      897.17    115.48 o 
  -7   1  25     2131.60     2388.48    176.59 o 
  -6   1  25        5.56      -20.83     70.96 o 
  -5   1  25      297.31      426.19    129.58 o 
  -4   1  25      330.90      210.75     78.94 o 
  -3   1  25      185.67      114.93     49.77 o 
  -2   1  25     2629.28     2550.86    143.38 o 
  -1   1  25     2021.66     1903.84    107.82 o 
   0   1  25      545.33      532.03     71.03 o 
   1   1  25     3606.88     3502.51    270.97 o 
   2   1  25       12.07       13.41     60.19 o 
   3   1  25     1772.82     1962.05    180.13 o 
   4   1  25      337.63      183.80    100.43 o 
   5   1  25     2494.67     2382.27    394.99 o 
   6   1  25       54.68      -40.52    103.05 o 
 -13   2  25       33.64      234.49    115.33 o 
 -12   2  25     1640.59     1888.88    279.51 o 
 -11   2  25       46.38       72.98     87.91 o 
 -10   2  25      900.17      726.32    206.39 o 
  -9   2  25        4.60        0.54     74.02 o 
  -8   2  25        0.52      -13.08     55.44 o 
  -7   2  25      623.05      517.77     77.50 o 
  -6   2  25      652.76      571.65     65.74 o 
  -5   2  25     2329.98     2208.18    136.96 o 
  -4   2  25     3184.61     3299.54    210.96 o 
  -3   2  25     2097.87     2416.64    179.97 o 
  -2   2  25      621.55      670.93     71.25 o 
  -1   2  25     3119.02     2976.01    192.85 o 
   0   2  25       54.74       37.36     44.55 o 
   1   2  25     3840.00     3733.60    242.04 o 
   2   2  25       80.29       46.18     73.26 o 
   3   2  25        1.51       25.89     62.67 o 
   4   2  25      381.07      474.94    216.25 o 
   5   2  25      513.37      435.85    175.50 o 
   6   2  25      100.59      234.28    118.21 o 
 -12   3  25     1310.10      932.38    257.44 o 
 -11   3  25     1066.11      885.30    235.96 o 
 -10   3  25     1277.29     1300.51    154.38 o 
  -9   3  25      339.81      291.89     73.83 o 
  -8   3  25     3964.41     3966.47    266.74 o 
  -7   3  25      205.17      181.46     50.24 o 
  -6   3  25     2034.86     2171.98    323.87 o 
  -5   3  25      343.33      265.26     66.25 o 
  -4   3  25        0.81       19.94     62.56 o 
  -3   3  25       15.30        3.02     52.94 o 
  -2   3  25      678.84      655.91     77.62 o 
  -1   3  25      110.37       30.76     48.74 o 
   0   3  25        4.82      -17.81     64.76 o 
   1   3  25      986.65      942.66     87.83 o 
   2   3  25     2726.37     2983.55    241.68 o 
   3   3  25     1551.19     1667.42    201.54 o 
   4   3  25      143.72       99.65    107.64 o 
   5   3  25      398.26      468.48    102.41 o 
   6   3  25      103.14       53.90    114.28 o 
 -12   4  25      227.85      -43.93    224.34 o 
 -11   4  25      190.49      330.41    119.47 o 
 -10   4  25       64.91      118.01     78.76 o 
  -9   4  25        1.08       39.69     80.87 o 
  -8   4  25       27.96      146.02     91.62 o 
  -7   4  25      177.00       62.11     68.86 o 
  -6   4  25      102.82       80.40     81.06 o 
  -5   4  25       23.46       61.51     88.76 o 
  -4   4  25     1516.36     1488.21    145.76 o 
  -3   4  25     3514.52     3357.31    244.83 o 
  -2   4  25     2594.33     2591.01    182.42 o 
  -1   4  25     1882.71     1640.30    158.68 o 
   0   4  25     2243.24     2108.55    177.14 o 
   1   4  25     1507.80     1242.06     88.59 o 
   2   4  25     1353.34     1338.65    178.44 o 
   3   4  25      122.97      117.57     79.44 o 
   4   4  25      211.62      149.21     86.95 o 
   5   4  25       85.53      118.54    104.45 o 
 -11   5  25       56.90      116.80    139.46 o 
 -10   5  25     1773.45     1532.08    202.58 o 
  -9   5  25      293.13      223.03    179.77 o 
  -8   5  25      903.92      880.89    155.94 o 
  -7   5  25       38.26       42.09     77.61 o 
  -6   5  25     1850.49     1873.58    198.16 o 
  -5   5  25      328.62      175.25    107.39 o 
  -4   5  25     1891.40     1884.40    181.25 o 
  -3   5  25      186.78      195.88     74.67 o 
  -2   5  25      219.72      259.39     95.97 o 
  -1   5  25        1.67       26.13     54.21 o 
   0   5  25      383.56      400.72     61.78 o 
   1   5  25      112.73      179.26     67.29 o 
   2   5  25     2701.36     3033.58    451.34 o 
   3   5  25       31.56       50.11     85.91 o 
   4   5  25     3868.78     4265.15    344.65 o 
  -9   6  25       23.54       15.92    108.89 o 
  -8   6  25      275.43      316.67    134.16 o 
  -7   6  25      611.89      481.78    115.74 o 
  -6   6  25     2491.97     2228.38    212.25 o 
  -5   6  25       18.49       17.99     96.59 o 
  -4   6  25      987.45      917.21    156.08 o 
  -3   6  25        8.51       30.92     93.10 o 
  -2   6  25      494.95      515.63    462.66 o 
  -1   6  25       17.98       25.46     63.42 o 
   0   6  25      377.49      441.57    124.63 o 
   1   6  25       44.75       -6.99     56.33 o 
   2   6  25      118.77      104.33     77.56 o 
   3   6  25       33.54       72.47     75.13 o 
  -7   7  25       30.18       50.43     91.85 o 
  -6   7  25     3812.72     3721.33    605.50 o 
  -5   7  25       20.48      131.48     83.42 o 
  -4   7  25        3.82       43.46    104.98 o 
  -3   7  25       74.53      -45.48     85.68 o 
  -2   7  25      101.90      282.57     94.96 o 
  -1   7  25       37.22      236.00    102.76 o 
   0   7  25      487.97      524.14    130.61 o 
 -12   0  26      499.02      470.16    138.28 o 
 -10   0  26      709.96      895.01    163.59 o 
  -8   0  26     2846.86     3316.72    359.83 o 
  -6   0  26     1263.02     1110.97    147.11 o 
  -4   0  26      202.42      209.85     95.62 o 
  -2   0  26     2487.84     2472.70    249.35 o 
   0   0  26     3071.51     2389.34    333.35 o 
   2   0  26      978.01      871.47    204.48 o 
   4   0  26      653.92      895.60    239.49 o 
   6   0  26      865.58      949.74    218.02 o 
 -12   1  26      249.72      486.73    117.02 o 
 -11   1  26      130.38      178.59    166.09 o 
 -10   1  26       71.45       58.26     91.47 o 
  -9   1  26       45.51      110.93     64.04 o 
  -8   1  26      411.87      336.59     92.09 o 
  -7   1  26       49.96       12.07     70.53 o 
  -6   1  26     4874.11     5485.13    332.37 o 
  -5   1  26       91.18       28.44     59.11 o 
  -4   1  26     4927.04     4834.46    230.75 o 
  -3   1  26     1648.55     2039.13    123.88 o 
  -2   1  26      770.96      745.73     79.58 o 
  -1   1  26      832.25      674.17     67.10 o 
   0   1  26        5.52      -51.21     59.07 o 
   1   1  26      566.98      493.30    132.25 o 
   2   1  26      556.76      511.30     95.40 o 
   3   1  26      349.16      391.23    104.83 o 
   4   1  26      961.02      801.14    211.98 o 
   5   1  26      167.70      201.17    153.14 o 
 -12   2  26     1356.78     1173.34    196.24 o 
 -11   2  26     1318.48     1336.36    163.63 o 
 -10   2  26      150.66      280.56    106.40 o 
  -9   2  26      929.51     1006.49    113.42 o 
  -8   2  26     1491.73     1165.04    171.79 o 
  -7   2  26      470.46      415.02     77.47 o 
  -6   2  26      542.81      531.12     70.10 o 
  -5   2  26      189.87      146.15    177.56 o 
  -4   2  26       44.58       -5.90     45.38 o 
  -3   2  26       65.93       61.28     56.48 o 
  -2   2  26      677.35      641.99     71.19 o 
  -1   2  26     1157.15     1151.98    112.80 o 
   0   2  26     1785.30     1786.16    155.59 o 
   1   2  26     1088.88      977.40    129.37 o 
   2   2  26     3258.32     3199.88    284.65 o 
   3   2  26      161.74      223.36     96.14 o 
   4   2  26     1962.40     2166.47    215.44 o 
   5   2  26       27.48      -30.51     77.23 o 
 -12   3  26       23.67     -116.80    136.22 o 
 -11   3  26       24.95      -50.25     75.07 o 
 -10   3  26      640.43      495.81    320.84 o 
  -9   3  26      324.35      141.22    105.04 o 
  -8   3  26      189.22       32.70     75.79 o 
  -7   3  26      679.97      716.65    158.03 o 
  -6   3  26       54.79       52.77     62.28 o 
  -5   3  26      922.96     1240.55    114.53 o 
  -4   3  26      191.88      316.38     85.53 o 
  -3   3  26     1241.46     1440.67    193.59 o 
  -2   3  26      717.97      646.42    118.30 o 
  -1   3  26      847.89      752.33     88.67 o 
   0   3  26     2089.65     2019.92    159.33 o 
   1   3  26     1227.39     1490.38    267.74 o 
   2   3  26      649.20      542.70     93.69 o 
   3   3  26        1.50        9.28    139.90 o 
   4   3  26        0.64       51.24     94.15 o 
   5   3  26      633.75      343.54    107.41 o 
 -11   4  26     2801.58     3067.62    598.59 o 
 -10   4  26      438.79      482.29    109.97 o 
  -9   4  26     1470.06     1192.13    168.15 o 
  -8   4  26       96.90      -12.37     92.02 o 
  -7   4  26      760.97      687.93    121.66 o 
  -6   4  26       25.81       -8.78     79.12 o 
  -5   4  26       10.02       32.74     78.45 o 
  -4   4  26       62.27       92.62     89.17 o 
  -3   4  26       18.87      115.45     74.14 o 
  -2   4  26      130.64      149.52     91.49 o 
  -1   4  26      471.35      457.46    115.04 o 
   0   4  26      322.95      294.95     96.15 o 
   1   4  26     1565.77     1413.82    152.61 o 
   2   4  26      673.54      823.51    136.81 o 
   3   4  26     1876.31     1820.91    288.33 o 
   4   4  26      441.13      203.76     89.88 o 
 -10   5  26      115.27      -77.67    164.76 o 
  -9   5  26      420.57      285.02    100.30 o 
  -8   5  26      230.63      383.94    103.42 o 
  -7   5  26     2182.69     3171.38    302.46 o 
  -6   5  26       24.58      -39.94     77.21 o 
  -5   5  26     1470.63     1230.61    160.58 o 
  -4   5  26      202.42      126.96     74.05 o 
  -3   5  26     2830.32     2862.05    283.48 o 
  -2   5  26       24.42      -70.14     70.14 o 
  -1   5  26     1392.03     1574.88    164.83 o 
   0   5  26       51.06       42.42     74.61 o 
   1   5  26      575.36      526.94    122.98 o 
   2   5  26        0.22      -52.47     87.02 o 
   3   5  26       66.61       97.92     76.20 o 
  -8   6  26       63.69      -13.61     89.83 o 
  -7   6  26     1278.79     1463.08    477.07 o 
  -6   6  26      267.55      380.58    101.69 o 
  -5   6  26      285.26      438.05    129.76 o 
  -4   6  26        3.45       42.63     71.23 o 
  -3   6  26      335.46      534.61    216.40 o 
  -2   6  26        0.18       30.89    128.57 o 
  -1   6  26      192.57      151.55     79.95 o 
   0   6  26      167.94       80.04     56.21 o 
   1   6  26     1111.39     1000.52    199.86 o 
 -11   0  27     1259.81     1043.59    207.13 o 
  -9   0  27       44.59       34.72    131.52 o 
  -7   0  27     2131.05     2147.20    270.68 o 
  -5   0  27     5873.81     5707.58    449.43 o 
  -3   0  27     9787.62    11098.64    711.81 o 
  -1   0  27     6475.78     6031.47    654.63 o 
   1   0  27      595.86      438.68    223.31 o 
   3   0  27     2207.03     2494.38    295.69 o 
 -12   1  27     1068.29      900.03    136.04 o 
 -11   1  27      296.99      266.46    117.10 o 
 -10   1  27      550.01      556.06    280.68 o 
  -9   1  27     1471.72     1785.90    224.49 o 
  -8   1  27      149.12       48.21    103.61 o 
  -7   1  27      715.13      729.47    121.66 o 
  -6   1  27      141.87      154.54    146.08 o 
  -5   1  27       95.94       84.80     44.05 o 
  -4   1  27       14.50       30.82     40.02 o 
  -3   1  27       69.42       57.82     50.56 o 
  -2   1  27      671.66      934.80    117.10 o 
  -1   1  27     1492.18     1541.60    169.57 o 
   0   1  27      769.32      873.12    131.95 o 
   1   1  27     3082.08     2891.27    279.65 o 
   2   1  27      335.89      555.62    146.67 o 
   3   1  27      574.25      633.44    120.65 o 
   4   1  27       48.00      -12.89     92.88 o 
 -11   2  27      129.96      -46.49    112.69 o 
 -10   2  27      340.61      331.88    131.22 o 
  -9   2  27      184.39      101.61     76.65 o 
  -8   2  27        2.31       -2.50     67.08 o 
  -7   2  27     2818.82     3175.33    211.76 o 
  -6   2  27      150.87       93.44     60.04 o 
  -5   2  27     2525.08     2431.62    265.03 o 
  -4   2  27     1760.53     1969.98    143.79 o 
  -3   2  27       22.64       31.55     52.06 o 
  -2   2  27     2419.48     2760.02    267.47 o 
  -1   2  27      183.94      109.77     76.24 o 
   0   2  27      242.96      210.99     94.70 o 
   1   2  27       54.68      178.16     83.96 o 
   2   2  27      131.79      162.70     79.53 o 
   3   2  27        1.54       -9.80     70.14 o 
   4   2  27       19.60       79.25     92.66 o 
 -11   3  27     2774.18     2697.68    385.13 o 
 -10   3  27     1183.97     1471.37    237.29 o 
  -9   3  27     1324.34     1294.25    146.62 o 
  -8   3  27     1450.71     1471.77    239.35 o 
  -7   3  27      296.37      302.59     80.72 o 
  -6   3  27      228.96      134.64     73.25 o 
  -5   3  27        9.08       31.44     59.65 o 
  -4   3  27       30.41       62.29     51.44 o 
  -3   3  27      522.98      382.46     90.85 o 
  -2   3  27      797.51      736.12     84.98 o 
  -1   3  27      263.57      318.03     71.90 o 
   0   3  27     1877.87     1881.55    209.28 o 
   1   3  27       32.92      -64.95    159.76 o 
   2   3  27     2312.19     2188.99    240.50 o 
   3   3  27      324.60      393.84     90.56 o 
 -10   4  27      720.03      788.60    156.23 o 
  -9   4  27      648.74      601.28    192.12 o 
  -8   4  27     1674.30     1337.06    172.54 o 
  -7   4  27       21.71       41.19    110.04 o 
  -6   4  27     2351.44     2417.30    237.73 o 
  -5   4  27       17.85      -38.05    107.15 o 
  -4   4  27      446.71      467.42    115.32 o 
  -3   4  27      405.73      404.62    201.98 o 
  -2   4  27      406.32      396.56     73.25 o 
  -1   4  27       16.21      -42.97     67.49 o 
   0   4  27      396.63      382.36     93.86 o 
   1   4  27       18.76      121.61     68.02 o 
   2   4  27      146.39      216.11    160.79 o 
   3   4  27      518.46      876.69    218.28 o 
  -8   5  27      612.94      654.95    131.85 o 
  -7   5  27      214.52      223.27    104.38 o 
  -6   5  27      233.84      250.01    101.67 o 
  -5   5  27      179.84       44.93     95.46 o 
  -4   5  27      177.85      190.39     74.39 o 
  -3   5  27       15.02       25.29     84.98 o 
  -2   5  27      187.20      228.32     75.65 o 
  -1   5  27       79.16      138.70     90.46 o 
   0   5  27     1340.55     1165.51    145.39 o 
   1   5  27       41.55       15.57     79.55 o 
  -6   6  27     5051.49     4767.09    477.68 o 
  -5   6  27        2.80      -55.30    120.29 o 
  -4   6  27     3240.36     3518.26    337.63 o 
  -3   6  27       73.37      103.77     71.16 o 
  -2   6  27     2588.35     2958.76    493.70 o 
  -1   6  27        6.02       12.65    308.63 o 
 -10   0  28     3700.58     3563.27    671.11 o 
  -8   0  28      156.55      177.41    135.05 o 
  -6   0  28      323.43      267.92     72.23 o 
  -4   0  28      984.08     1277.49    182.12 o 
  -2   0  28     1402.35     1638.79    243.61 o 
   0   0  28     4707.77     4804.87    396.61 o 
   2   0  28     1586.74     1460.79    244.79 o 
 -11   1  28      231.98      163.73    124.45 o 
 -10   1  28       86.50      122.51    125.63 o 
  -9   1  28      197.73      168.30    125.07 o 
  -8   1  28     1291.07     1417.39    126.42 o 
  -7   1  28       28.13       43.01     78.63 o 
  -6   1  28     1913.50     1875.97    189.88 o 
  -5   1  28       10.54      124.39     66.65 o 
  -4   1  28     2284.76     2830.23    202.17 o 
  -3   1  28      534.57      542.71    178.00 o 
  -2   1  28     2245.79     2743.44    238.58 o 
  -1   1  28      430.91      488.30    102.72 o 
   0   1  28     1284.09     1292.62    148.65 o 
   1   1  28      468.57      582.68    196.68 o 
   2   1  28      106.71       39.52     85.47 o 
   3   1  28      877.29      607.20    152.09 o 
 -10   2  28     2048.88     2255.75    273.72 o 
  -9   2  28     1075.67     1179.52    219.19 o 
  -8   2  28     1299.61     1505.53   2134.18 o 
  -7   2  28     1245.32     1352.90    119.23 o 
  -6   2  28      322.33      217.46     72.11 o 
  -5   2  28      457.12      447.90     85.40 o 
  -4   2  28      997.95      930.86    119.84 o 
  -3   2  28      142.96      111.02     63.93 o 
  -2   2  28      568.21      538.31     93.38 o 
  -1   2  28     2215.08     1817.46    169.42 o 
   0   2  28     1835.64     2018.73    274.36 o 
   1   2  28     3367.03     3443.05    287.21 o 
   2   2  28     1725.47     1631.44    191.24 o 
   3   2  28     1317.03     1141.70    172.86 o 
  -9   3  28     1085.59     1006.76    171.19 o 
  -8   3  28     2513.64     2183.34    219.16 o 
  -7   3  28     3795.47     4976.47   6875.58 o 
  -6   3  28     2625.65     2921.99    271.91 o 
  -5   3  28     2283.89     2299.82    408.37 o 
  -4   3  28      371.21      398.01    103.08 o 
  -3   3  28      454.59      554.20    105.99 o 
  -2   3  28        4.19       -5.38     86.91 o 
  -1   3  28        1.10       21.97     65.88 o 
   0   3  28       68.24      141.62    133.13 o 
   1   3  28      279.89      407.43    146.08 o 
   2   3  28       18.28      -81.12     89.45 o 
  -8   4  28      536.17      365.98    110.84 o 
  -7   4  28      100.56      -25.46    113.52 o 
  -6   4  28      186.58      282.29     99.81 o 
  -5   4  28      253.22      378.36    132.21 o 
  -4   4  28       67.01      122.27     83.69 o 
  -3   4  28     1099.29     1281.41    518.71 o 
  -1   4  28      952.77      901.19    176.53 o 
   0   4  28      304.45      311.34     90.37 o 
   1   4  28     1194.78     1206.65    166.17 o 
  -6   5  28       16.89      -42.39     88.09 o 
  -5   5  28     1940.29     2757.41    312.17 o 
  -4   5  28       58.44        6.70     78.88 o 
  -3   5  28     2559.92     2636.99    254.79 o 
  -2   5  28       78.91      108.16    122.00 o 
  -1   5  28     1171.70     1576.71    282.74 o 
  -9   0  29     2084.95     2376.69    389.84 o 
  -7   0  29     1009.12     1050.44    185.95 o 
  -5   0  29      203.09      274.21    127.40 o 
  -3   0  29     1294.74     1428.13    254.79 o 
  -1   0  29     3691.54     4192.03    330.88 o 
   1   0  29        0.44      -65.02     91.50 o 
  -9   1  29     2306.47     2145.14    155.18 o 
  -8   1  29      186.84      267.64     91.86 o 
  -7   1  29       65.75       19.23     70.80 o 
  -6   1  29      127.49      111.26     64.45 o 
  -5   1  29     1255.56     1505.23    314.52 o 
  -4   1  29      327.46      357.67    189.92 o 
  -3   1  29      685.29      740.33    248.32 o 
  -2   1  29        0.73       37.53    108.67 o 
  -1   1  29     1610.36     1801.41    135.63 o 
   0   1  29        0.88      -80.42     80.42 o 
   1   1  29     1956.22     2210.14    261.85 o 
   2   1  29      606.89      470.59    136.85 o 
  -9   2  29     1115.01     1085.96    215.07 o 
  -8   2  29     1618.19     1770.03    367.92 o 
  -7   2  29     2427.69     2336.23    255.88 o 
  -6   2  29     1123.66     1171.92    126.57 o 
  -5   2  29     2148.55     2466.25    385.25 o 
  -4   2  29      742.33      804.24    124.92 o 
  -3   2  29      214.52      485.06    122.19 o 
  -2   2  29       50.85       82.37     83.75 o 
  -1   2  29      240.14      176.20     80.37 o 
   0   2  29       93.71       66.75     80.62 o 
   1   2  29      236.22      228.10     94.14 o 
  -8   3  29      381.23      392.32    140.38 o 
  -7   3  29       68.93      157.58    141.22 o 
  -6   3  29       32.09      112.00    104.08 o 
  -5   3  29       58.03       30.01     92.78 o 
  -4   3  29      192.35      223.50    139.46 o 
  -3   3  29      363.89      365.12    142.11 o 
  -2   3  29     1644.08     1652.62    257.73 o 
  -1   3  29     1150.21      768.05    211.10 o 
   0   3  29     1067.22     1182.54    153.23 o 
  -6   4  29     4498.44     4076.47    413.52 o 
  -5   4  29      522.16      663.32    126.40 o 
  -4   4  29     2948.50     3265.47    272.20 o 
  -3   4  29      204.62       19.12    118.28 o 
  -2   4  29      295.83      244.50    160.64 o 
  -8   0  30      395.02      511.64    153.88 o 
  -6   0  30      446.24      211.84    146.23 o 
  -4   0  30     1101.46     1460.20    227.43 o 
  -2   0  30     1385.36     1543.76    280.39 o 
   0   0  30     1278.73     1198.06    305.40 o 
  -8   1  30      239.47      288.60    113.93 o 
  -7   1  30      661.77      986.57    147.55 o 
  -6   1  30      821.63      767.31    220.81 o 
  -5   1  30       80.41      114.73    101.44 o 
  -4   1  30      754.71      999.95    254.65 o 
  -3   1  30        5.57       -7.23    192.12 o 
  -2   1  30      940.37      965.28    140.96 o 
  -1   1  30        7.98      -73.35     73.35 o 
   0   1  30        0.65      -62.04    100.77 o 
  -7   2  30      298.02      513.20    181.39 o 
  -6   2  30       44.45      145.93    142.11 o 
  -5   2  30        3.46      -15.30    119.16 o 
  -4   2  30      798.60     1093.02    230.96 o 
  -3   2  30       96.86       69.14    153.88 o 
  -2   2  30     1585.77     2045.11    292.45 o 
  -1   2  30      206.28      210.23     92.79 o 
  -5   3  30     1241.01     1352.81    286.57 o 
  -4   3  30     1273.96     1615.55    222.13 o 
  -3   3  30      117.95      367.77    199.19 o 
                                                 
